# Supplementary material for: DLK-1, SEK-3 and PMK-3 Are Required for the Life Extension Induced by Mitochondrial Bioenergetic Disruption in C. elegans
Source: PLoS Genet. 2016 Jul 15;12(7):e1006133. doi: 10.1371/journal.pgen.1006133 (PMC4946786; doi:10.1371/journal.pgen.1006133)
Supplement: S1 Table — List of C. elegans genes up-regulated independently of atfs-1 following exposure to spg-7 RNAi. Shown are gene descriptions and fold induction in the presence and absence of atfs-1 relative to vector control. (XLSX) [file pgen.1006133.s012.xlsx]

## Sheet: READ ME (at bottom)
					genetic position	upstream gene	upstream gene genetic position	Actual Promoter Length (bp)	Gene stable ID	Gene start (bp)	Gene end (bp)
WBGene00000190	WBGene00000190	F45E4.1	arf-1.1	ADP-Ribosylation Factor related	V:7634832..7635707	plp-1	IV:7633360..7634657	175	WBGene00000190	7634832	7635707
WBGene00000217	WBGene00000217	R12H7.2	asp-4	aspartyl protease	X:13218977..13221469				WBGene00000217	13218977	13221469
WBGene00000373	WBGene00000373	F08F3.7	cyp-14A5	cytochrome P450 family					WBGene00000373	5421012	5423305
WBGene00000412	WBGene00000412	F35E8.11	cdr-1	cadmium responsive					WBGene00000412	15921361	15922820
WBGene00000841	WBGene00000841	K08E7.7	cul-6	encodes a member of the cullin family that may physically interact with SKR-3					WBGene00000841	12586486	12590428
WBGene00000985	WBGene00000985	C15H11.4	dhs-22	encodes a short-chain dehydrogenase predicted to be mitochondrial					WBGene00000985	14420052	14421450
WBGene00001387	WBGene00001387	F15B9.1	far-3	fatty acid/retinol binding protein					WBGene00001387	12996818	12997524
WBGene00001397	WBGene00001397	W06D12.3	fat-5	fatty acid desaturase; predicted to be mitochondrial					WBGene00001397	17725002	17726825
WBGene00001425	WBGene00001425	F13B9.8	fis-2	mitochondrial fission					WBGene00001425	8283280	8285219
WBGene00001500	WBGene00001500	C54F6.14	ftn-1	ferritin heavy chain homolog					WBGene00001500	7545974	7548012
WBGene00001755	WBGene00001755	F11G11.2	gst-7	predicted glutathione S-transferase					WBGene00001755	4882071	4883361
WBGene00001760	WBGene00001760	F37B1.2	gst-12	glutathione S-transferase; ortholog of human HPGDS (hematopoietic prostaglandin D synthase)					WBGene00001760	13616685	13617937
WBGene00001770	WBGene00001770	F21H7.1	gst-22	glutathione S-transferase; ortholog of human HPGDS (hematopoietic prostaglandin D synthase)					WBGene00001770	16231034	16232282
WBGene00001786	WBGene00001786	F35E8.8	gst-38	glutathione S-transferase; predicted phase II detoxification enzyme					WBGene00001786	15915168	15916079
WBGene00001787	WBGene00001787	Y53F4B.33	gst-39	glutathione S-transferase; ortholog of human HPGDS (hematopoietic prostaglandin D synthase)					WBGene00001787	15171151	15171912
WBGene00002015	WBGene00002015	T27E4.8 /// T27E4.2	hsp-16.1 /// hsp-16.11	16-kD heat shock protein (HSP-16.1 and HSP-16.11 encode identical proteins)					WBGene00002015	9087293	9087782
WBGene00002016	WBGene00002016	Y46H3A.3	hsp-16.2	16-kD heat shock protein (HSP)					WBGene00002016	1804334	1804971
WBGene00002018	WBGene00002018	Y46H3A.2	hsp-16.41	16-kD heat shock protein (HSP)					WBGene00002018	1805233	1805875
WBGene00002019	WBGene00002019	T27E4.3 /// T27E4.9	hsp-16.48 /// hsp-16.49	16-kD heat shock protein (HSP-16.48 and HSP-16.49 encode identical proteins)					WBGene00002019	9088131	9088617
WBGene00002188	WBGene00002188	ZC416.4	kgb-2	ortholog of human MAPK8 (mitogen-activated protein kinase 8)					WBGene00002188	3606796	3609229
WBGene00003185	WBGene00003185	K08A8.1	mek-1	MAP kinase kinase (MAPKK); involved in stress response to heavy metals and starvation					WBGene00003185	7479248	7481000
WBGene00003408	WBGene00003408	F57C12.4	mrp-2	ATP-binding cassette (ABC) transport protein; homologous to the human MRP1					WBGene00003408	563720	572701
WBGene00003602	WBGene00003602	H01A20.1	nhr-3	nuclear hormone receptor family					WBGene00003602	14558504	14561427
WBGene00003733	WBGene00003733	F57C7.2	nhx-5	sodium/proton exchanger expressed intracellularly in many neurons					WBGene00003733	10576960	10581054
WBGene00003954	WBGene00003954	C10F3.5	pcm-1	protein carboxymethyltransferase					WBGene00003954	5960584	5963837
WBGene00003970	WBGene00003970	F46C3.1	pek-1	human PERK kinase homolog					WBGene00003970	11410181	11414811
WBGene00003995	WBGene00003995	K08E7.9	pgp-1	P-glycoprotein subclass of the ATP-binding cassette (ABC) transporter superfamily					WBGene00003995	12591696	12599169
WBGene00004061	WBGene00004061	T02D1.5	pmp-4	peroxisomal membrane protein; encodes a homolog of human ALD					WBGene00004061	17402463	17405630
WBGene00004509	WBGene00004509	M01G12.12	rrf-2	RNA-dependent RNA polymerase					WBGene00004509	12098668	12105977
WBGene00004809	WBGene00004809	F44G3.6 /// Y60A3A.18	skr-3 /// skr-4	both Skp1 Related (ubiquitin ligase complex component); skr-3 is upregulated in response to pathogenic bacteria					WBGene00004796	13679445	13682456
WBGene00004810	WBGene00004810	Y60A3A.18	skr-4	Skp1 Related (ubiquitin ligase complex component)					WBGene00004809	16121780	16122641
WBGene00004811	WBGene00004811	F47H4.10	skr-5	homolog of Skp1 (ubiquitin ligase complex component) in S. cerevisiae					WBGene00004810	19924224	19925030
WBGene00004933	WBGene00004933	F55H2.1	sod-4	extracellular Cu2+/Zn2+ superoxide dismutase (SOD)					WBGene00004811	17347906	17348712
WBGene00005649	WBGene00005649	F20D6.3	srp-8	encodes a predicted serpin (serine protease inhibitor)					WBGene00004933	9497011	9500204
WBGene00005655	WBGene00005655	K11D12.3	srr-4	Serpentine Receptor, class R					WBGene00005649	8184318	8185548
WBGene00006061	WBGene00006061	F30A10.5	stl-1	ortholog of human STOML2 (stomatin (EPB72)-like 2)					WBGene00005655	5019224	5022369
WBGene00006539	WBGene00006539	T04H1.9	tbb-6	beta-tubulin					WBGene00006061	9486640	9488229
WBGene00007007	WBGene00007007	C44C8.6	mak-2	MAP kinase activated protein kinase					WBGene00006539	12261804	12263368
WBGene00007010	WBGene00007010	R10E12.1	alx-1	ALIX (Apoptosis-linked gene 2 interacting protein X) homolog					WBGene00006575	3869590	3901466
WBGene00007072	WBGene00007072	AC3.7	ugt-1	UDP-glucuronosyl transferase					WBGene00007007	885346	890187
WBGene00007216	WBGene00007216	C01A2.4		ortholog of human CHMP2B (charged multivesicular body protein 2B)					WBGene00007010	9957357	9963132
WBGene00007297	WBGene00007297	C04F12.1		ortholog of human argonaute RISC catalytic components					WBGene00007072	10395677	10397817
WBGene00007440	WBGene00007440	C08E8.4		involved in innate immune response					WBGene00007216	13392118	13394001
WBGene00007453	WBGene00007453	C08F11.5	fbxa-98	F-box A protein					WBGene00007297	9673667	9678553
WBGene00007689	WBGene00007689	C18E9.9		involved in innate immune response					WBGene00007392	17895307	17896804
WBGene00007872	WBGene00007872	C32H11.9		ortholog of human EPHX1 (epoxide hydrolase 1, microsomal (xenobiotic))					WBGene00007440	18371846	18373531
WBGene00007901	WBGene00007901	C33D9.8		hypothetical protein					WBGene00007453	13633439	13635220
WBGene00008198	WBGene00008198	C49C3.8		hypothetical protein					WBGene00007689	8988357	8989544
WBGene00008334	WBGene00008334	C55A6.5	sdz-8	SKN-1 dependent zygotic transcript					WBGene00007872	12935051	12936271
WBGene00008602	WBGene00008602	F09B9.1	oac-14	O-acyltransferase homolog					WBGene00007901	8785764	8786650
WBGene00008621	WBGene00008621	F09C8.1		ortholog of human PLB1 (phospholipase B1)					WBGene00008198	17335270	17336685
WBGene00008905	WBGene00008905	F17B5.1		ortholog of human NXNL2 (nucleoredoxin-like 2)					WBGene00008334	11515086	11516178
WBGene00008922	WBGene00008922	F17C11.11		ortholog of human EPHX1 (epoxide hydrolase 1, microsomal (xenobiotic))					WBGene00008602	10139374	10142013
WBGene00009110	WBGene00009110	F25D1.5		ortholog of human HSD17B14 (hydroxysteroid (17-beta) dehydrogenase 14)					WBGene00008621	16159648	16163548
WBGene00009429	WBGene00009429	F35E12.5		hypothetical protein					WBGene00008905	13184912	13188297
WBGene00009801	WBGene00009801	F47A4.5	ipla-2	encodes a calcium-independent phospholipase A2 (iPLA2)					WBGene00008922	10937633	10938840
WBGene00009805	WBGene00009805	F47B8.4		ortholog of human GLRX5					WBGene00009110	10545741	10546862
WBGene00009927	WBGene00009927	F52B11.5		hypothetical protein					WBGene00009429	13737007	13738471
WBGene00010028	WBGene00010028	F54B11.5		ortholog of human RNF141 (ring finger protein 141); predicted to have zinc ion binding activity					WBGene00009801	9833382	9838039
WBGene00010279	WBGene00010279	F58G11.1	letm-1	LETM1 (leucine zipper, EF-hand, transmembrane mitochondrial protein) homolog					WBGene00009805	14323532	14324631
WBGene00010553	WBGene00010553	K04C1.3		hypothetical protein					WBGene00009927	14102000	14103155
WBGene00010700	WBGene00010700	K09A9.1	nipi-3	innate immune response, likely upstream of the SEK-1 MAPKK					WBGene00010028	13594124	13596067
WBGene00011671	WBGene00011671	T10B9.1	cyp-13A4	cytochrome P450 family					WBGene00010279	13661261	13664236
WBGene00011707	WBGene00011707	T11B7.2		hypothetical protein					WBGene00010553	14241569	14243395
WBGene00011844	WBGene00011844	T19C9.8		ortholog of human EPHX1 (epoxide hydrolase 1, microsomal (xenobiotic))					WBGene00010700	15607969	15610631
WBGene00012140	WBGene00012140	T28F4.5		encodes a homolog of Death Associated Protein 1 (DAP-1); may be involved in apoptosis					WBGene00010736	12697149	12704273
WBGene00012295	WBGene00012295	W06B3.1	nmat-1	ortholog of human NMNAT2, NMNAT3 and NMNAT1 (nicotinamide nucleotide adenylyltransferases)					WBGene00010822	12109061	12112513
WBGene00012533	WBGene00012533	Y36E3A.1	fbxa-209	F-box A protein					WBGene00011517	15886724	15888851
WBGene00012622	WBGene00012622	Y38H6C.9		F-box A protein					WBGene00011671	9795848	9797740
WBGene00012624	WBGene00012624	Y38H6C.11	fbxa-150	F-box A protein					WBGene00011707	8843427	8844504
WBGene00012822	WBGene00012822	Y43F8B.12		hypothetical protein					WBGene00011844	17239097	17240656
WBGene00013215	WBGene00013215	Y54G11A.4		ortholog of human TTC38 (tetratricopeptide repeat domain 38)					WBGene00012140	7492046	7492938
WBGene00013359	WBGene00013359	Y60A3A.8		hypothetical protein, contains a DUF38 domain					WBGene00012295	12014254	12016176
WBGene00013623	WBGene00013623	Y102A5C.19	fbxa-90	F-box A protein					WBGene00012533	15423871	15425396
WBGene00013755	WBGene00013755	Y113G7B.3	fbxa-115	F-box A protein					WBGene00012622	20520254	20522284
WBGene00013806	WBGene00013806	Y116A8C.29		hypothetical protein					WBGene00012624	20522621	20524513
WBGene00013898	WBGene00013898	ZC443.3		ortholog of human EIF3 (eukaryotic translation initiation factor 3) subunit C or C-like					WBGene00012822	19468383	19469554
WBGene00013901	WBGene00013901	ZC443.6	ugt-16	UDP glycosyltransferase 3 family; predicted hexosyl transferase activity					WBGene00013215	14292824	14296055
WBGene00014132	WBGene00014132	ZK896.1		ortholog of human EPHX1 (epoxide hydrolase 1, microsomal (xenobiotic))					WBGene00013359	19949996	19955117
WBGene00014254	WBGene00014254	ZK1320.4	cyp-13A10	cytochrome P450 family					WBGene00013623	16966886	16968585
WBGene00015099	WBGene00015099	B0280.1	ggtb-1	ortholog of human RABGGTB (Rab geranylgeranyltransferase, beta subunit)					WBGene00013755	20190584	20192137
WBGene00015152	WBGene00015152	B0348.2		ortholog of human LITAF (lipopolysaccharide-induced TNF factor)					WBGene00013806	17094080	17095310
WBGene00015219	WBGene00015219	B0507.2		ortholog of human BROX (BRO1 domain and CAAX motif containing)					WBGene00013898	12812291	12814122
WBGene00015259	WBGene00015259	B0554.6	dod-20	downstream of DAF-16 (regulated by DAF-16)					WBGene00013901	12825026	12827432
WBGene00015479	WBGene00015479	C05D10.3	wht-1	encodes an ATP-binding cassette (ABC) transporter					WBGene00014046	10480102	10481846
WBGene00015602	WBGene00015602	C08E3.10	fbxa-158	F-box A protein					WBGene00014132	12872829	12875360
WBGene00015692	WBGene00015692	C10H11.3	ugt-25	UDP-glucuronosyl transferase					WBGene00014254	9660839	9662946
WBGene00015955	WBGene00015955	C18B2.4		ortholog of human WBP2NL (WBP2 N-terminal like) and WBP2 (WW domain binding protein 2)					WBGene00015044	3968133	3970514
WBGene00016052	WBGene00016052	C24B9.9	dod-3	Downstream Of DAF-16 (regulated by DAF-16)					WBGene00015099	7133789	7136463
WBGene00016064	WBGene00016064	C24G7.2	acd-1	ortholog of human SCNN subunits					WBGene00015152	45463	46923
WBGene00016094	WBGene00016094	C25E10.4		hypothetical protein					WBGene00015219	8774332	8776516
WBGene00016556	WBGene00016556	C40D2.3	math-21	MATH (meprin-associated Traf homology) domain containing					WBGene00015259	422498	424064
WBGene00016757	WBGene00016757	C49A9.3		hypothetical protein					WBGene00015479	6084673	6087455
WBGene00016862	WBGene00016862	C52A10.1		ortholog of human CES2 (carboxylesterase 2)					WBGene00015602	1619797	1621261
WBGene00016874	WBGene00016874	C52B11.5		ortholog of human RAB20; predicted to have GTP binding activity					WBGene00015692	4731604	4735279
WBGene00016875	WBGene00016877	C52D10.3		hypothetical protein					WBGene00015955	3604348	3605741
WBGene00016920	WBGene00016920	C54E4.5		ortholog of human MIOX (myo-inositol oxygenase)					WBGene00016052	2730510	2731097
WBGene00016995	WBGene00016995	D1005.1	acly-1	ortholog of human ACLY (ATP citrate lyase)					WBGene00016064	4103713	4108045
WBGene00017108	WBGene00017108	E03E2.1	cyp-43A1	cytochrome P450 family					WBGene00016094	9033569	9035605
WBGene00017422	WBGene00017422	F13C5.1		hypothetical protein, nematode-specific					WBGene00016556	1994047	1995656
WBGene00017504	WBGene00017504	F16B4.2		encodes a protein containing an F-box					WBGene00016757	6222089	6224976
WBGene00017705	WBGene00017705	F22E5.6		ortholog of human TNFAIP1 (tumor necrosis factor), KCTD13 and KCTD10					WBGene00016862	5230477	5233888
WBGene00017744	WBGene00017744	F23F1.3	fbxc-54	F-box C protein					WBGene00016874	1272822	1275410
WBGene00017769	WBGene00017769	F25B4.6	hmgs-1	hydroxymethlglutaryl-CoA synthase					WBGene00016877	17176477	17189806
WBGene00018260	WBGene00018260	F41B5.2	cyp-33C7	cytochrome P450					WBGene00016920	2146671	2149299
WBGene00018266	WBGene00018266	F41B5.10	nhr-183	nuclear hormone receptor family					WBGene00016995	1479542	1484398
WBGene00018334	WBGene00018334	F42A9.5	cyp-33E2	cytochrome P450 family					WBGene00017108	5714279	5717577
WBGene00018375	WBGene00018375	F43C9.1		encodes a protein containing an F-box					WBGene00017422	602172	604922
WBGene00018430	WBGene00018430	F44E7.8	nhr-142	nuclear hormone receptor family					WBGene00017504	1601014	1603916
WBGene00018823	WBGene00018823	F54E2.1		localized to the membrane raft, transmembrane glycoprotein					WBGene00017705	2649870	2650899
WBGene00018997	WBGene00018997	F57B9.3		ortholog of eukaryotic translation initiation factor 4A					WBGene00017744	31768	33610
WBGene00019074	WBGene00019074	F59A3.1	cpd-1	carboxypeptidase					WBGene00017769	5682720	5684589
WBGene00019803	WBGene00019803	PDB1.1		involved in innate immune response					WBGene00018164	6601699	6602439
WBGene00019962	WBGene00019962	R08E5.2	cysl-3	ortholog of human CBS (cystathionine-beta-synthase)					WBGene00018260	2250545	2252524
WBGene00019973	WBGene00019973	R09A1.3		hypothetical protein					WBGene00018261	2245015	2247025
WBGene00020245	WBGene00020245	T05B11.1		encodes a protein containing an F-box motif					WBGene00018266	2262488	2264541
WBGene00020301	WBGene00020301	T07D1.2		ortholog of human RMND5A and RMND5B (required for meiotic nuclear division 5)					WBGene00018334	8612392	8614647
WBGene00020329	WBGene00020329	T07H3.6	bath-26	BTB and MATH domain containing					WBGene00018375	4793288	4796155
WBGene00020407	WBGene00020407	T10D4.3	chil-24	chitanase-like					WBGene00018430	5785958	5790066
WBGene00020850	WBGene00020850	T27B7.3	nhr-226	nuclear hormone receptor family					WBGene00018823	2810427	2811985
WBGene00021020	WBGene00021020	W04B5.3		predicted to have carbohydrate binding activity					WBGene00018997	6939888	6941736
WBGene00021066	WBGene00021066	W06H8.2		predicted FMN binding activity and oxidoreductase activity					WBGene00019074	5520389	5529759
WBGene00021070	WBGene00021070	W07B8.1	cpr-8	cysteine protease related					WBGene00019803	7556794	7559070
WBGene00021075	WBGene00021075	W07E6.3		ortholog of human SGMS2 (sphingomyelin synthase 2) and SGMS1 (sphingomyelin synthase 1)					WBGene00019962	3774533	3776136
WBGene00021339	WBGene00021339	Y34F4.4		hypothetical protein, claudin-like					WBGene00019973	1023782	1027065
WBGene00021487	WBGene00021487	Y40B10A.2	comt-3	ortholog of human COMTD1 (catechol-O-methyltransferase domain containing 1)					WBGene00020245	7748861	7751369
WBGene00021518	WBGene00021518	Y41D4B.16	hpo-6	hypersensitive to pore-forming toxin					WBGene00020301	2429859	2439158
WBGene00022333	WBGene00022333	Y82E9BL.17	fbxa-27	F-box A protein					WBGene00020329	1599462	1600714
WBGene00022379	WBGene00022379	Y94H6A.7 /// Y94H6A.12		Y94H6A.7 is an ortholog of human ACP1 (acid phosphatase 1, soluble) /// Y94H6A.12 is an ortholog of human PTRHD1 (peptidyl-tRNA hydrolase domain containing 1)					WBGene00020407	3129179	3131376
WBGene00022445	WBGene00022445	Y110A2AL.9		hypothetical protein					WBGene00020850	2294822	2297008
WBGene00022570	WBGene00022570	ZC239.12	sdz-35	SKN-1 dependent zygotic transcript					WBGene00020852	2281858	2284963
WBGene00022572	WBGene00022572	ZC239.14		ortholog of human TNFAIP1 (tumor necrosis factor), KCTD13 and KCTD10					WBGene00021020	2418345	2423910
WBGene00022674	WBGene00022674	ZK177.9		uncharacterized					WBGene00021066	6206815	6208676
WBGene00022847	WBGene00022847	ZK1055.6		hypothetical protein					WBGene00021070	1134603	1139171
WBGene00022848	WBGene00022848	ZK1055.7		involved in innate immune response					WBGene00021075	495424	498659
WBGene00023483	WBGene00023483	Y75B8A.39		hypothetical protein					WBGene00021339	1023283	1024561
WBGene00044811	WBGene00044811	F12E12.11		ortholog of human HSD17B14 (hydroxysteroid (17-beta) dehydrogenase 14)					WBGene00021487	2057629	2061136
WBGene00077690	WBGene00077690	T13C5.8	mtp-18	ortholog of human MTFP1 (mitochondrial fission process 1)					WBGene00021518	1562184	1564076
WBGene00077770	WBGene00077770	M04D5.3		hypothetical protein					WBGene00021529	2946667	2949135
WBGene00007724	WBGene00004796	ZK520.2	sid-2	systemic RNA interference defective					WBGene00021883	2891557	2892495
WBGene00010736	WBGene00006575	F13B10.1	tir-1	toll-interleukin 1 receptor (TIR); required for innate immunity; expressed in neurons					WBGene00022333	1342996	1344692
WBGene00011517	WBGene00007392	C06H5.1 /// C05H5.2	fbxa-156 /// fbxa-157	F-box A proteins					WBGene00022379	2714029	2716571
WBGene00015057	WBGene00010736	K10C8.3		role in the multivesicular body sorting pathway, ortholog of human IST1 (increased sodium tolerance 1)					WBGene00022445	2865971	2866655
WBGene00016188	WBGene00010822	M01G12.9		ortholog of human DXO (decapping exoribonuclease)					WBGene00022570	3207683	3208751
WBGene00018261	WBGene00011517	T06C12.10	cgt-1	ceramide glucosyl transferase					WBGene00022572	3221125	3222010
WBGene00018342	WBGene00014046	ZK666.6	clec-60	C-type lectin protein; innate immune response					WBGene00022674	5517157	5517743
WBGene00019329	WBGene00015044	B0213.15	cyp-34A9	cytochrome P450					WBGene00022847	6599190	6602604
WBGene00020852	WBGene00018164	F38A5.7	sup-36	suppressor involved in embryonic digestive tract development					WBGene00022848	6602737	6605375
WBGene00021883	WBGene00018261	F41B5.3	cyp-33C5	cYtochrome P450 family					WBGene00023483	12313287	12314403
(n.b. spg-7 was included in this analysis but I have removed it from this list)	WBGene00020852	T27B7.6	nhr-228	Nuclear Hormone Receptor family					WBGene00044811	3742468	3743819
	WBGene00021529	Y41G9A.5		hypothetical protein					WBGene00077690	6205206	6206475
	WBGene00021883	Y54G2A.18		ortholog of human BCAP31 (B-cell receptor-associated protein 31); localized to membrane rafts					WBGene00077770	11339778	11341611
24-1-16
Here is what I have ascertained that I did. In column A are 149 genes that came out of First analysis (see File Shane's Analysis.xlxs and the file list 400bp_upstream_flank_150_genes_+UTHR.txt) I actually used these for motif screen and they are included in my folders
I went back and refined the analysis of genes in Cole's data (second analysis) - focusing on genes that were up 2 fold in atfs-1 mutants still and same or higher in wt and delta no greater than .95 I believe
in column A the bold and the blue = 10 genes that were not included in the cutoff of top hits that I found in the second analysis. All of them were in the next tier below and still likely to be real.
in colunn B the red colours are the new genes that came in that were not in the first analysis. The blue are genes that I added to table S1 in the NEXT sheet since they had motif hit in the first analysis. When I put the table together I used gene hits form second analysis/
This means when I put table together I listed the genes from second analysis (column B) and I added in the extra four in blue since they were in the analysis.
I DID DO A SEPARATE motif analysis on the 148 genes, incl spg-7, (file is labelled148 genes final anal.txt)

## Sheet: Final table for figure
Table S1: Genes upregulated independent of atfs-1 upon spg-7 RNAi
GENE				Fold Induction	Fold Induction	Promoter Region (Proximal 400bp) MEME			Promoter Region (Proximal 400bp) MEME			Promoter Region (Proximal 400bp) MAST
				Wild-type	atfs-1(tm4525)
WormBaseID	Sequence	Name	Function	spg-7(RNAi)/control	spg-7(RNAi)/control	CEPB-like motif	Strand	Alignment p-value vs consensus	EOR-1 binding site	Strand	Alignment p-value vs consensus	DAF-16 binding site (Tepper, Cell 2013 GTAAACA consensus)	Strand	Alignment p-value vs consensus
WBGene00006539	T04H1.9	tbb-6	beta-tubulin	53.5339	68.9779	ATTTCGCAATA	+	1.05e-06				GTAAACA	+	7.9e-05
						ATTTCGCAATA	+	1.05e-06
WBGene00007440	C08E8.4		involved in innate immune response	16.3a	16.4a	ATTTCGCAATA	-	1.05e-06				GTAAACA	+	7.9e-05
												GTAAACA	-	7.9e-05
WBGene00022674	ZK177.9		uncharacterized	13.278	14.7042
WBGene00011844	T19C9.8		ortholog of human EPHX1 (epoxide hydrolase 1, microsomal (xenobiotic))	3.63142	13.4218							GTAAACA	+	7.9e-05
WBGene00001387	F15B9.1	far-3	fatty acid/retinol binding protein	8.40494	12.9978							GTAAACA	+	7.9e-05
												GTAAACA	-	7.9e-05
WBGene00018997	F57B9.3		ortholog of eukaryotic translation initiation factor 4A	6.0038	10.0823							GTAAACA	-	7.9e-05
WBGene00018334	F42A9.5	cyp-33E2	cytochrome P450 family	8.09483	9.36327
WBGene00014132	ZK896.1		ortholog of human EPHX1 (epoxide hydrolase 1, microsomal (xenobiotic))	4.89482	8.85845
WBGene00021339	Y34F4.4		hypothetical protein, claudin-like	6.20891	6.66276	ATTTCGAAATA	-	4.19e-06
WBGene00044811	F12E12.11		ortholog of human HSD17B14 (hydroxysteroid (17-beta) dehydrogenase 14)	6.82944	6.6471				TGGAGACGCAGACAG	-	1.27e-07
WBGene00021487	Y40B10A.2	comt-3	ortholog of human COMTD1 (catechol-O-methyltransferase domain containing 1)	4.1562	6.16346	ATTTCGCAATT	-	4.19e-06	AAGAGACGCAGAAAT	+	1.01e-07
WBGene00000190	F45E4.1	arf-1.1	ADP-Ribosylation Factor related	4.9a	6.0a	GTTTCGCAACA	-	6.99e-06
WBGene00017705	F22E5.6		ortholog of human TNFAIP1 (tumor necrosis factor), KCTD13 and KCTD10	2.30337	5.36543	ATTTCGAAACA	-	2.11e-06
						ATTTCGCAACC	-	4.37e-06
WBGene00004811	F47H4.10	skr-5	homolog of Skp1 (ubiquitin ligase complex component) in S. cerevisiae	4.10532	5.15889
WBGene00008922	F17C11.11		ortholog of human EPHX1 (epoxide hydrolase 1, microsomal (xenobiotic))	4.55773	5.09714
WBGene00007872	C32H11.9		ortholog of human EPHX1 (epoxide hydrolase 1, microsomal (xenobiotic))	2.17919	5.07698
WBGene00002188	ZC416.4	kgb-2	ortholog of human MAPK8 (mitogen-activated protein kinase 8)	4.42147	5.06633
WBGene00023483	Y75B8A.39		hypothetical protein	4.70698	5.00191
WBGene00019973	R09A1.3		hypothetical protein	2.4172	4.95116
WBGene00021529	Y41G9A.5		hypothetical protein	1.65902	4.87333
WBGene00022572	ZC239.14		ortholog of human TNFAIP1 (tumor necrosis factor), KCTD13 and KCTD10	4.30347	4.73136	ATTTCGAAATA	+	4.19e-06				GTAAACA	+	7.9e-05
WBGene00001787	Y53F4B.33	gst-39	glutathione S-transferase; ortholog of human HPGDS (hematopoietic prostaglandin D synthase)	3.25514	4.64261
WBGene00016862	C52A10.1		ortholog of human CES2 (carboxylesterase 2)	4.72386	4.58577	ATTTCGCAATA	-	1.05e-06
WBGene00077770	M04D5.3		hypothetical protein	4.13136	4.47009
WBGene00002016	Y46H3A.3	hsp-16.2	16-kD heat shock protein (HSP), shares a bi-directional promoter with hsp-16.41	2.70485	4.44089				AAGAGACGCAGACGG	+	8.55e-10
									AAGAGACCCAGATAC	-	9.13e-08
WBGene00007453	C08F11.5	fbxa-98	F-box A protein	4.19189	4.30574	ATTTCGCAACA	+	3.54e-07
						ATTTCAAAACA	+	1.26e-05
WBGene00015152	B0348.2		ortholog of human LITAF (lipopolysaccharide-induced TNF factor)	1.74387	4.28133	ATTTCGAAATT	-	1.01e-05
WBGene00013806	Y116A8C.29		hypothetical protein	3.92696	4.16879				GGGAGACGCAGAGAA	-	9.13e-08	GTAAACA	+	7.9e-05
WBGene00001500	C54F6.14	ftn-1	ferritin heavy chain homolog	4.00823	4.1117
WBGene00022847	ZK1055.6		hypothetical protein	3.05851	4.0692
WBGene00006061	F30A10.5	stl-1	ortholog of human STOML2 (stomatin (EPB72)-like 2)	4.0859	4.00372							GTAAACA	-	7.9e-05
WBGene00010700	K09A9.1	nipi-3	innate immune response, likely upstream of the SEK-1 MAPKK	3.5a	3.7a	ATTTCGCAATA	-	1.05e-06
						ATTTCGCAATA	+	1.05e-06
						GTTTCGCAATA	+	8.74e-06
WBGene00001755	F11G11.2	gst-7	predicted glutathione S-transferase	3.86261	3.81114
WBGene00018823	F54E2.1		localized to the membrane raft, transmembrane glycoprotein	4.0064	3.79719	ATTTCGCAACA	-	3.54e-07	ACGAGACGCTGAAAC	+	1.06e-06
									ATGAGAGGCAGGCAC	-	1.68e-06
WBGene00013901	ZC443.6	ugt-16	UDP glycosyltransferase 3 family; predicted hexosyl transferase activity	3.1951	3.79101
WBGene00007901	C33D9.8		hypothetical protein	2.51251	3.78806
WBGene00001425	F13B9.8	fis-2	mitochondrial fission	3.54502	3.75509				GCGAGACAGAAGCGC	+	1.41e-05
WBGene00004509	M01G12.12	rrf-2	RNA-dependent RNA polymerase	3.61039	3.65689				AAGAGACGCAGACGG	+	8.55e-10
									GAGAGACGCAGATAC	-	1.47e-08
WBGene00015602	C08E3.10	fbxa-158	F-box A protein	2.56667	3.64167	ATTTCGAAACA	-	2.11e-06
						ATTTCACAACT	-	1.26e-05
WBGene00016052	C24B9.9	dod-3	Downstream Of DAF-16 (regulated by DAF-16)	2.99868	3.62724							GTAAACA	-	7.9e-05
WBGene00014046	ZK666.6	clec-60	C-type lectin protein; innate immune response	3.84505	3.56491				TCTCTCTCTCTC			GTAAACA	+	7.9e-05
WBGene00001786	F35E8.8	gst-38	glutathione S-transferase; predicted phase II detoxification enzyme	1.94944	3.55523
WBGene00009927	F52B11.5		hypothetical protein	2.93433	3.54657
WBGene00008602	F09B9.1	oac-14	O-acyltransferase homolog	3.65337	3.51884
WBGene00022848	ZK1055.7		involved in innate immune response	2.50165	3.40701							GTAAACA	+	7.9e-05
WBGene00002015	T27E4.8 /// T27E4.2	hsp-16.1 /// hsp-16.11	16-kD heat shock protein (HSP-16.1 and HSP-16.11 encode identical proteins)	2.91405	3.35624				AAGAGACGCAGATTG	+	1.27e-07
									AAGAAACCCAGATAC	-	3.29e-06
WBGene00010822	M01G12.9		ortholog of human DXO (decapping exoribonuclease)	3.57904	3.31597
WBGene00001760	F37B1.2	gst-12	glutathione S-transferase; ortholog of human HPGDS (hematopoietic prostaglandin D synthase)	2.99263	3.30419				AAGAGACGCAGACAT	+	1.47e-08
WBGene00013215	Y54G11A.4		ortholog of human TTC38 (tetratricopeptide repeat domain 38)	2.69943	3.29954
WBGene00016064	C24G7.2	acd-1	ortholog of human SCNN subunits	2.13834	3.29621
WBGene00016920	C54E4.5		ortholog of human MIOX (myo-inositol oxygenase)	2.04688	3.29071	ATTTCGCAATA	+	1.05e-06
WBGene00021518	Y41D4B.16	hpo-6	hypersensitive to pore-forming toxin	2.74769	3.23103				GCTGCCTTTCTC
WBGene00007216	C01A2.4		ortholog of human CHMP2B (charged multivesicular body protein 2B)	2.39575	3.0821							*
WBGene00013755	Y113G7B.3	fbxa-115	F-box A protein	1.90907	3.05733	ATTTCGCAATT	-	4.19e-06
WBGene00017744	F23F1.3	fbxc-54	F-box C protein	2.26976	2.99439							GTAAACA	-	7.9e-05
WBGene00015479	C05D10.3	wht-1	encodes an ATP-binding cassette (ABC) transporter	1.9b	2.6b	ATTTCGCAACA	+	3.54e-07
WBGene00009110	F25D1.5		ortholog of human HSD17B14 (hydroxysteroid (17-beta) dehydrogenase 14)	1.80738	2.95383				AAGAGACGCAGAGGA	+	6.92e-09	GTAAACA	+	7.9e-05
WBGene00018164	F38A5.7	sup-36	suppressor involved in embryonic digestive tract development	2.6828	2.87284	ATTTCGAAATA	-	4.19e-06
WBGene00005649	F20D6.3	srp-8	encodes a predicted serpin (serine protease inhibitor)	2.40225	2.87022
WBGene00016875	C52D10.3		hypothetical protein	1.7424	2.85674
WBGene00020245	T05B11.1		encodes a protein containing an F-box motif	1.72843	2.85042
WBGene00018260	F41B5.2	cyp-33C7	cytochrome P450	2.22209	2.82854	ATTTCACAATA	-	6.81e-06				GTAAACA	-	7.9e-05
WBGene00022570	ZC239.12	sdz-35	SKN-1 dependent zygotic transcript	1.73817	2.81072	ATTTCGCAACC	-	4.37e-06
WBGene00001770	F21H7.1	gst-22	glutathione S-transferase; ortholog of human HPGDS (hematopoietic prostaglandin D synthase)	2.5696	2.80128
WBGene00002019	T27E4.3 /// T27E4.9	hsp-16.48 /// hsp-16.49	16-kD heat shock protein (HSP-16.48 and HSP-16.49 encode identical proteins)	2.00877	2.79432				AAGAGACGCAGATTG	-	1.27e-07
									AAGAAACCCAGATAC	+	3.29e-06
WBGene00009429	F35E12.5		hypothetical protein	2.59508	2.76188
WBGene00003995	K08E7.9	pgp-1	P-glycoprotein subclass of the ATP-binding cassette (ABC) transporter superfamily	2.91242	2.76182
WBGene00007072	AC3.7	ugt-1	UDP-glucuronosyl transferase	2.39445	2.75489				AAGAGACACAGAGAG	-	2.32e-07
									TAGAGAAACAGAGAA	-	1.32e-05
WBGene00021066	W06H8.2		predicted FMN binding activity and oxidoreductase activity	2.73965	2.75453				GAGAGACGCAGAGTA	-	7.15e-08
WBGene00022333	Y82E9BL.17	fbxa-27	F-box A protein	2.30662	2.75266	ATTTCGAAACA	+	2.11e-06				GTAAACA	+	7.9e-05
WBGene00016995	D1005.1	acly-1	ortholog of human ACLY (ATP citrate lyase)	2.0a	2.7a				TAGAGACGCAGACTT	+	3.71e-07	GTAAACA	-	7.9e-05
WBGene00015955	C18B2.4		ortholog of human WBP2NL (WBP2 N-terminal like) and WBP2 (WW domain binding protein 2)	2.26329	2.72033	ATTTCGCAATT	+	4.19e-06	GAGAGACGCAGAAAA	+	3.93e-08
WBGene00004061	T02D1.5	pmp-4	peroxisomal membrane protein; encodes a homolog of human ALD	2.08136	2.70246	ATTTCGCAATT	+	4.19e-06
WBGene00003408	F57C12.4	mrp-2	ATP-binding cassette (ABC) transport protein; homologous to the human MRP1	2.0655	2.68519	ATTTCAAAACA	+	1.26e-05
WBGene00020407	T10D4.3	chil-24	chitanase-like	2.58016	2.65441
WBGene00015044	B0213.15	cyp-34A9	cytochrome P450	2.86203	2.64952
WBGene00009801	F47A4.5	ipla-2	encodes a calcium-independent phospholipase A2 (iPLA2)	2.39434	2.59632				TCTGCCGCTCTT
									TTTGCCTCTCCT
WBGene00011707	T11B7.2		hypothetical protein	1.54966	2.56388
WBGene00018375	F43C9.1		encodes a protein containing an F-box	2.08157	2.53985
WBGene00022445	Y110A2AL.9		hypothetical protein	1.59736	2.53203							GTAAACA	+	7.9e-05
WBGene00017769	F25B4.6	hmgs-1	hydroxymethlglutaryl-CoA synthase	2.02726	2.52286				GCGAGACCCAAGGGA	-	5.64e-06
WBGene00019962	R08E5.2	cysl-3	ortholog of human CBS (cystathionine-beta-synthase)	1.99209	2.51292
WBGene00006575	F13B10.1	tir-1	toll-interleukin 1 receptor (TIR); required for innate immunity; expressed in neurons	2.2a	2.3a
WBGene00008905	F17B5.1		ortholog of human NXNL2 (nucleoredoxin-like 2)	1.69572	2.49661							GTAAACA	-	7.9e-05
WBGene00003733	F57C7.2	nhx-5	sodium/proton exchanger expressed intracellularly in many neurons	1.92006	2.48552	ATTTCAAAACA	-	1.26e-05	TCGAGACGCAGACAA	-	7.15e-08
WBGene00017108	E03E2.1	cyp-43A1	cytochrome P450 family	2.59039	2.4411	ATTTCGCAATA	+	1.05e-06
WBGene00009805	F47B8.4		ortholog of human GLRX5	2.15215	2.43719							GTAAACA	-	7.9e-05
WBGene00022379	Y94H6A.7 /// Y94H6A.12		Y94H6A.7 is an ortholog of human ACP1 (acid phosphatase 1, soluble) /// Y94H6A.12 is an ortholog of human PTRHD1 (peptidyl-tRNA hydrolase domain containing 1)	2.15378	2.4321
WBGene00000412	F35E8.11	cdr-1	cadmium responsive	2.49537	2.41832							GTAAACA	-	7.9e-05
WBGene00003970	F46C3.1	pek-1	human PERK kinase homolog	2.56337	2.41253
WBGene00015692	C10H11.3	ugt-25	UDP-glucuronosyl transferase	1.89266	2.38914	ATTTCACAACA	+	5.07e-06
WBGene00003185	K08A8.1	mek-1	MAP kinase kinase (MAPKK); involved in stress response to heavy metals and starvation	2.01478	2.3786
WBGene00001397	W06D12.3	fat-5	fatty acid desaturase; predicted to be mitochondrial	1.63432	2.37534				TCTGCGTCTCTC
WBGene00012533	Y36E3A.1	fbxa-209	F-box A protein	1.92844	2.37339	ATTTCGAAATA	+	4.19e-06
WBGene00015259	B0554.6	dod-20	downstream of DAF-16 (regulated by DAF-16)	1.61877	2.36157	ATTTCACAACT	-	1.26e-05
WBGene00015219	B0507.2		ortholog of human BROX (BRO1 domain and CAAX motif containing)	2.33125	2.3492
WBGene00013623	Y102A5C.19	fbxa-90	F-box A protein	1.67067	2.34317				CAGAGACGCAGGCGC	-	5.02e-08
WBGene00016556	C40D2.3	math-21	MATH (meprin-associated Traf homology) domain containing	1.99233	2.34049	ATTTCACAACA	+	5.07e-06				GTAAACA	-	7.9e-05
WBGene00007010	R10E12.1	alx-1	ALIX (Apoptosis-linked gene 2 interacting protein X) homolog	1.57664	2.33075
WBGene00000373	F08F3.7	cyp-14A5	cytochrome P450 family	2.21656	2.32874	ATTTCACAATA	-	6.81e-06
WBGene00017422	F13C5.1		hypothetical protein, nematode-specific	2.56289	2.32666				AGGAGAGGCAGCAGC	+	6.09e-06
WBGene00004933	F55H2.1	sod-4	extracellular Cu2+/Zn2+ superoxide dismutase (SOD)	2.23443	2.32384
WBGene00013359	Y60A3A.8		hypothetical protein, contains a DUF38 domain	1.86426	2.31777	ATTTCGCAATT	+	4.19e-06
WBGene00018430	F44E7.8	nhr-142	nuclear hormone receptor family	2.32789	2.30371
WBGene00012624	Y38H6C.11	fbxa-150	F-box A protein	1.90016	2.28712	ATTTCGCAATA	+	1.05e-06
						ATTTCGAAAAA	-	2.03e-05
WBGene00004809	F44G3.6 /// Y60A3A.18	skr-3 /// skr-4	both Skp1 Related (ubiquitin ligase complex component); skr-3 is upregulated in response to pathogenic bacteria	2.1a	2.2a	ATTTCGAAACA	-	2.11e-06
WBGene00021070	W07B8.1	cpr-8	cysteine protease related	2.32181	2.26825
WBGene00004810	Y60A3A.18	skr-4	Skp1 Related (ubiquitin ligase complex component)	1.86959	2.25944
WBGene00012822	Y43F8B.12		hypothetical protein	1.61144	2.2488	ATTTCGCAACA	-	3.54e-07
WBGene00007392	C06H5.1 /// C05H5.2	fbxa-156 /// fbxa-157	F-box A proteins	2.44615	2.24158				TCTGTCTCTTTT
WBGene00021020	W04B5.3		predicted to have carbohydrate binding activity	2.0a	2.2a
WBGene00008621	F09C8.1		ortholog of human PLB1 (phospholipase B1)	1.95674	2.24003
WBGene00016874	C52B11.5		ortholog of human RAB20; predicted to have GTP binding activity	1.86039	2.22187				GAAAGACGCTGAAAG	+	7.54e-06
WBGene00020850	T27B7.3	nhr-226	nuclear hormone receptor family	2.31305	2.22008				ACGAGACGCAGGCGC	-	6.92e-09
WBGene00013898	ZC443.3		ortholog of human EIF3 (eukaryotic translation initiation factor 3) subunit C or C-like	2.36265	2.21364
WBGene00017504	F16B4.2		encodes a protein containing an F-box	2.10965	2.19685	ATTTCACAATA	+	6.81e-06	AAGAGACGCAGGTTC	-	1.83e-07
WBGene00012295	W06B3.1	nmat-1	ortholog of human NMNAT2, NMNAT3 and NMNAT1 (nicotinamide nucleotide adenylyltransferases)	1.74098	2.1935
WBGene00020329	T07H3.6	bath-26	BTB and MATH domain containing	1.96114	2.19397
WBGene00018266	F41B5.10	nhr-183	nuclear hormone receptor family	2.23033	2.19156	ATTTCGCAATT	+	4.19e-06	GAGAGACGCAGGCAG	-	4.48e-09
									ACAAGACGCAGAAAA	+	1.44e-06
WBGene00015099	B0280.1	ggtb-1	ortholog of human RABGGTB (Rab geranylgeranyltransferase, beta subunit)	1.63787	2.18068
WBGene00011671	T10B9.1	cyp-13A4	cytochrome P450 family	2.22961	2.17664
WBGene00008198	C49C3.8		hypothetical protein	1.53371	2.17138
WBGene00000841	K08E7.7	cul-6	encodes a member of the cullin family that may physically interact with SKR-3	1.84195	2.16459	ATTTCGAAATT	+	1.01e-05
WBGene00021075	W07E6.3		ortholog of human SGMS2 (sphingomyelin synthase 2) and SGMS1 (sphingomyelin synthase 1)	1.67735	2.1292
WBGene00016757	C49A9.3		hypothetical protein	2.21496	2.12716
WBGene00019803	PDB1.1		involved in innate immune response	1.95842	2.11407
WBGene00010028	F54B11.5		ortholog of human RNF141 (ring finger protein 141); predicted to have zinc ion binding activity	1.77415	2.11136				GAGAGACACAGAGAA	-	2.8e-07
WBGene00003602	H01A20.1	nhr-3	nuclear hormone receptor family	2.1a	2.1a
WBGene00010553	K04C1.3		hypothetical protein	1.81095	2.10252				AAGAGACCTAGATGA	-	7.08e-06	GTAAACA	-	7.9e-05
WBGene00012140	T28F4.5		encodes a homolog of Death Associated Protein 1 (DAP-1); may be involved in apoptosis	2.31619	2.09931	ATTTCGCAATA	+	1.05e-06	GAGAGAGAGAGACAT	-	8.09e-06	GTAAACA	-	7.9e-05
									CAGAGAAGGAGAGGT	-	1.51e-05
WBGene00019074	F59A3.1	cpd-1	carboxypeptidase	1.80071	2.08683
WBGene00000217	R12H7.2	asp-4	aspartyl protease	2.18449	2.08592
WBGene00014254	ZK1320.4	cyp-13A10	cytochrome P450 family	1.56244	2.07918				TCGAGACGGAGACAC	+	2.07e-07
WBGene00008334	C55A6.5	sdz-8	SKN-1 dependent zygotic transcript	1.76303	2.07455	ATTTCAAAACA	+	1.26e-05	GAGAGACGCGGGCAT	-	9.7e-07
WBGene00007297	C04F12.1		ortholog of human argonaute RISC catalytic components	2.24345	2.07112							GTAAACA	+	7.9e-05
WBGene00010279	F58G11.1	letm-1	LETM1 (leucine zipper, EF-hand, transmembrane mitochondrial protein) homolog	1.8a	2.0a	ATTTCGCAATC	-	5.42e-06
WBGene00004796	ZK520.2	sid-2	systemic RNA interference defective	2.18342	2.04739	ATTTCGAAAAA	-	2.03e-05				GTAAACA	-	7.9e-05
WBGene00012622	Y38H6C.9		F-box A protein	2.16712	2.04071	ATTTCGCAATA	-	1.05e-06
						ATTTCGAAAAA	+	2.03e-05
WBGene00016094	C25E10.4		hypothetical protein	2.04932	2.04012
WBGene00005655	K11D12.3	srr-4	Serpentine Receptor, class R	1.65996	2.03887
WBGene00007689	C18E9.9		involved in innate immune response	2.17999	2.02809							GTAAACA	-	7.9e-05
WBGene00077690	T13C5.8	mtp-18	ortholog of human MTFP1 (mitochondrial fission process 1)	2.23247	2.0238
WBGene00020301	T07D1.2		ortholog of human RMND5A and RMND5B (required for meiotic nuclear division 5)	1.86492	2.02118
WBGene00000985	C15H11.4	dhs-22	encodes a short-chain dehydrogenase predicted to be mitochondrial	1.95663	2.01346				AAAAGACCGAGAAAC	-	4.51e-06
WBGene00003954	C10F3.5	pcm-1	protein carboxymethyltransferase	2	2				AAGAGACGCAGCGTA	-	8.25e-07	GTAAACA	+	7.9e-05
									GAGAGACGGAAAAGA	-	3.89e-06
WBGene00010736	K10C8.3		role in the multivesicular body sorting pathway, ortholog of human IST1 (increased sodium tolerance 1)	1.9	2				AAAAGAGGCAGACTT	-	8.74e-06
WBGene00007007	C44C8.6	mak-2	MAP kinase activated protein kinase	1.53136	2.00955
WBGene00018261	F41B5.3	cyp-33C5	cYtochrome P450 family	2	1.9c				AAGAGAAGCAGGCAG	-	4.5e-07
									TAGAGACGGAGAAGA	-	6.82e-07
WBGene00021883	Y54G2A.18		ortholog of human BCAP31 (B-cell receptor-associated protein 31); localized to membrane rafts	1.5	1.9c				GGGAGACCGAGGGGA	-	2.19e-06
WBGene00011517	T06C12.10	cgt-1	ceramide glucosyl transferase	2	1.9c				ACGAGGCCGAGACAA	-	5.64e-06
WBGene00020852	T27B7.6	nhr-228	Nuclear Hormone Receptor family	2	1.8c				TTAAGACGCAGACGC	-	3.89e-06
a Average of two probes on chip
b Average of three probes on chip
c Below original 2.0 screening threshold
