# Supplementary material for: DLK-1, SEK-3 and PMK-3 Are Required for the Life Extension Induced by Mitochondrial Bioenergetic Disruption in C. elegans
Source: PLoS Genet. 2016 Jul 15;12(7):e1006133. doi: 10.1371/journal.pgen.1006133 (PMC4946786; doi:10.1371/journal.pgen.1006133)
Supplement: S2 Table — Ptbb-6::GFP, Pgst-4::GFP and Phsp-6::GFP transcriptional reporter expression in wild-type worms following RNAi-mediated disruption of nuclear-encoded mitochondrial proteins. (XLSX) [file pgen.1006133.s013.xlsx]

## Sheet: wild-type on Mit RNAi
Table S2: Effect of Mitochondrial Disruption on Reporter Gene Expression in Wild-type Animals.
C. elegans Gene	Paralogs	Human Ortholog	Reporter Induction
			Ptbb-6::GFP	Pgst-4::GFP	Phsp-6::GFP
COMPLEX I
K09A9.5 (gas-1)	T26A5.3	NDUFS2	no effect	+	++
ZK973.10 (lpd-5)	-	NDUFS4	++	+	+++
T26A5.3 (nduf-2.2)	K09A9.5	NDUFS2	+	+	+++
Y54E10BL.5 (nduf-5)ǂ	-	NDUFS5	not tested	not tested	not tested
F22D6.4 (nduf-6)	-	NDUFS6	++	no effect	+++
W10D5.2 (nduf-7)ǂ	-	NDUFS7	not tested	not tested	not tested
C09H10.3 (nuo-1)	-	NDUFV1	+++	no effect	+++
T10E9.7 (nuo-2)	-	NDUFS3	+	++	+++
Y57G11C.12 (nuo-3)	-	NDUFA6	+	+	+++
K04G7.4 (nuo-4)	-	NDUFA10	+	+	+++
Y45G12B.1 (nuo-5)	-	NDUFS1	+	+	+++
W01A8.4 (nuo-6)	-	NDUFB4	+	+++	+++
C16A3.5	-	NDUFB9	+	++	+++
C18E9.4*	-	NDUFB3	not tested	not tested	not tested
C25H3.9*	-	NDUFB5	not tested	not tested	not tested
C33A12.1	-	NDUFA5	no effect	+	+++
C34B2.8	-	NDUFA13 (GRIM19)	++	+	+++
D2030.4	-	NDUFB7	++	++	+++
F16B4.6ǂ	F37C12.3, Y56A3A.19, Y79H2A.4	NDUFAB1	not tested	not tested	not tested
F31D4.9ǂ	-	NDUFA1	not tested	not tested	not tested
F37C12.3	F16B4.6, Y56A3A.19, Y79H2A.4	NDUFAB1	+	+	+++
F42G8.10ǂ	-	NDUFB11	not tested	not tested	not tested
F44G4.2ǂ	-	NDUFB2	not tested	not tested	not tested
F45H10.3ǂ	-	NDUFA7	not tested	not tested	not tested
F53F4.10	-	NDUFV2	no effect	+	++
F59C6.5	-	NDUFB10	not tested	not tested	not tested
T20H4.5	-	NDUFS8	+	+	++
Y51H1A.3ǂ	-	NDUFB8	not tested	not tested	not tested
Y53G8AL.2ǂ	-	NDUFA9	not tested	not tested	not tested
Y54F10AM.5ǂ	-	NDUFA8	not tested	not tested	not tested
Y56A3A.19*	F16B4.6, F37C12.3, Y79H2A.4	NDUFAB1	not tested	not tested	not tested
Y63D3A.7*	-	NDUFA2	not tested	not tested	not tested
Y71H2AM.4ǂ	-	NDUFC2	not tested	not tested	not tested
Y79H2A.4	F16B4.6, F37C12.3, Y56A3A.19	NDUFAB1	no effect	no effect	no effect
Y94H6A.8ǂ	-	NDUFA12	not tested	not tested	not tested
ZK809.3*	-	NDUFB6	not tested	not tested	not tested
COMPLEX II
C03G5.1 (sdha-1)	C34B2.7	SDHA	no effect	+	++
C34B2.7 (sdha-2)	C03G5.1	SDHA	no effect	no effect	+
F42A8.2 (sdhb-1)	-	SDHB	no effect	++	++
T07C4.7 (mev-1, sdhc-1)	-	SDHC	+	+	++
F33A8.5 (sdhd-1)	-	SDHD	+	no effect	++
COMPLEX III
C54G4.8 (cyc-1)	-	CYC1 (Cyt c1)	+++	no effect	+++
E04A4.7 (cyc-2.1)	ZC116.2	CYCS (cytochrome c)	no effect	no effect	+++
ZC116.2 (cyc-2.2)	E04A4.7	CYCS (cytochrome c)	no effect	no effect	no effect
F42G8.12 (isp-1)	-	UQCRFS1 (ISP)	+++	+	+++
F56D2.1 (ucr-1)*		UQCRC1 (Core 1)	not tested	not tested	not tested
VW06B3R.1 (ucr-2.1)	T10B10.2, T24C4.1	UQCR2 (QCR 2)	no effect	+	no effect
T10B10.2 (ucr-2.2)	VW06B3R.1, T24C4.1	UQCR2 (QCR 2)	no effect	no effect	no effect
T24C4.1 (ucr-2.3)*	VW06B3R.1, T10B10.2	UQCR2 (QCR 2)	not tested	not tested	not tested
F57B10.14 (ucr-11)ǂ	-	UQCR11 (QCR 10)	not tested	not tested	not tested
F45H10.2*	R07E4.3	UQCRQ (QCR 8)	not tested	not tested	not tested
R07E4.3	F45H10.2	UQCRQ (QCR 8)	no effect	no effect	no effect
T02H6.11	-	UQCRB (QCR 7)	+	no effect	+++
T27E9.2	-	UQCRH (QCR 6)	+	+	+
COMPLEX IV
F26E4.9 (cco-1)	-	COX5B	++	no effect	+++
Y37D8A.14 (cco-2)	-	COX5A	++	no effect	+++
F26E4.6 (cco-4)	-	COX7C	++	+	+++
F54D8.2 (tag-174)	-	COX6A1, COX6A2	no effect	no effect	no effect
B0035.18ǂ	F29C4.2, Y111B2A.2	COX6C	not tested	not tested	not tested
F29C4.2	B0035.18, Y111B2A.2	COX6C	+	no effect	+++
W09C5.8	-	COX4I1, COX4I2	++	+	+++
Y111B2A.2ǂ	B0035.18, F29C4.2	COX6C	not tested	not tested	not tested
Y71H2AM.5ǂ	-	COX6B	not tested	not tested	not tested
COMPLEX V
C34E10.6 (atp-2)	-	ATP5B (beta)	+++	-	+++
F27C1.7 (atp-3)	-	ATP5O (OSCP)	+++	-	+++
T05H4.12 (atp-4)	-	ATP5J (f6)	+++	-	+++
C06H2.1 (atp-5)	-	ATP5H (d)	+++	-	+++
K07A12.3 (asg-1)	C53B7.4	ATP5L (g)	+++	+	+++
C53B7.4 (asg-2)	K07A12.3	ATP5L (g)	+++	no effect	++
F35G12.10 (asb-1)	F02E8.1	ATP5F1 (b)	+++	+	+++
F02E8.1 (asb-2)	F35G12.10	ATP5F1 (b)	+++	no effect	++
F32D1.2 (hpo-18)	R05D3.6, ZC262.5	ATP5E (epsilon)	++	no effect	++
F58F12.1*	-	ATP5D (delta)	not tested	not tested	not tested
H28O16.1	T26E3.7	ATP5A1 (alpha)	+++	-	+++
R04F11.2*	-	ATP5I (e)	not tested	not tested	not tested
R05D3.6	F32D1.2, ZC262.5	ATP5E (epsilon)	no effect	no effect	no effect
R53.4	-	ATP5J2 (f)	+++	no effect	+++
T26E3.7*	H28O16.1	ATP5A1 (alpha)	not tested	not tested	not tested
Y69A2AR.18ǂ	-	ATP5C1 (gamma)	not tested	not tested	not tested
Y82E9BR.3ǂ	-	ATP5G3 (c)	not tested	not tested	not tested
ZC262.5	F32D1.2, R05D3.6	ATP5E (epsilon)	no effect	no effect	no effect
ASSEMBLY PROTEINS
Y46G5A.2 (cox-10)ǂ	-	COX10	not tested	not tested	not tested
JC8.5 (cox-11)	-	COX11	no effect	no effect	no effect
T06D8.5 (cox-15)	-	COX15	+	no effect	+
F40G9.2 (cox-17)ǂ	-	COX17	not tested	not tested	not tested
C50B8.3 (nuaf-1)	-	NDUFAF1	no effect	no effect	no effect
R07H5.3 (nuaf-3)	-	NDUFAF3	no effect	no effect	no effect
H06I04.2 (sft-1)ǂ	-	SURF1	not tested	not tested	not tested
OTHER
C37H5.8 (hsp-6)		mtHSP70	+++	-	+++
B0261.4 (mrpl-47)		MRPL47	+	++	++
E02A10.1 (mrps-5)		MRPS5	+	+++	++
F10D11.1 (sod-2)	C08A9.1	SOD2 (MnSOD)	no effect	no effect	no effect
F13G3.7		SLC25A44	+	no effect	no effect
ǂ No RNAi construct in Ahringer library
* Ahringer RNAi sequence wrong
