# Supplementary material for: DLK-1, SEK-3 and PMK-3 Are Required for the Life Extension Induced by Mitochondrial Bioenergetic Disruption in C. elegans
Source: PLoS Genet. 2016 Jul 15;12(7):e1006133. doi: 10.1371/journal.pgen.1006133 (PMC4946786; doi:10.1371/journal.pgen.1006133)
Supplement: S3 Table — Ptbb-6::GFP, Pgst-4::GFP and Phsp-6::GFP transcriptional reporter expression and development in isp-1(qm150) worms following RNAi-mediated disruption of nuclear-encoded mitochondrial proteins. (XLSX) [file pgen.1006133.s014.xlsx]

## Sheet: isp-1(qm150) background
Table S3: Targeted Screen for Factors Regulating GFP Reporter Gene Expression and Larval Development in isp-1(qm150) Worms (Quantified Relative to vector-treated animals).
RNAi		Gene Function	Ptbb-6::GFP	Pgst-4::GFP	Phsp-6::GFP	Development	Relevant Reference
MAPKs
B0478.1	jnk-1	Jun-N-terminal MAPK (stress response)	+	no effect	no effect	no effect
T07A9.3	kgb-1	Jun-N-terminal MAPK (stress response)	no effect	+	no effect	no effect
ZC416.4	kgb-2	Jun-N-terminal MAPK (stress response)	no effect	+	no effect	no effect
C49C3.10		Jun-N-terminal MAPK (stress response)	no effect	not tested	not tested	no effect
Y51B9A.9		Jun-N-terminal MAPK (stress response)	no effect	not tested	not tested	no effect
B0218.3	pmk-1	p38 MAPK (stress response)	no effect	no effect	no effect	no effect
F42G8.3	pmk-2	p38 MAPK (stress response)	no effect	no effect	no effect	no effect
F42G8.4	pmk-3	p38 MAPK (stress response)	---	+	no effect	no effect
F43C1.2	mpk-1	ERK MAPK (growth response factor)	no effect	no effect	no effect	no effect
W06B3.2	sma-5	ERK MAPK (development)	+++	not tested	not tested	delay/arrest
W06F12.1	lit-1	nmo MAPK (development and inflammation)	no effect	no effect	no effect	no effect
C04G6.1	mpk-2	MAPK	no effect	no effect	no effect	no effect
C05D10.2		MAPK	-	no effect	no effect	no effect
F09C12.2		related to MAPK	-	no effect	no effect	no effect
MAP2Ks
F35C8.3	jkk-1	MAPKK	-	not tested	not tested	no effect
K08A8.1	mek-1	MAPKK	no effect	not tested	not tested	no effect
Y54E10BL.6	mek-2	MAPKK	-	not tested	not tested	no effect
F42G10.2	mkk-4	MAPKK	+	-	no effect	no effect
R03G5.2	sek-1	MAPKK	--	no effect	not tested	no effect
ZC449.3	sek-3	MAPKK	---	no effect	no effect	no effect
F35C8.2	sek-4	MAPKK	no effect	not tested	not tested	no effect
F35C8.1	sek-5	MAPKK	no effect	not tested	not tested	no effect
VZC374L.1	sek-6	MAPKK	no effect	not tested	not tested	no effect
E02D9.1		MAPKK	no effect	not tested	not tested	no effect
MAP3Ks
F29C4.1	daf-1	MAPKKK	no effect	not tested	not tested	no effect
C05D2.1	daf-4	MAPKKK	no effect	not tested	not tested	no effect
F33E2.2	dlk-1	MAPKKK	--	no effect	no effect	no effect
F13B9.5	ksr-1	MAPKKK	no effect	not tested	not tested	no effect
F58D5.4	ksr-2	MAPKKK	no effect	not tested	not tested	no effect
K11D12.10	mlk-1	MAPKKK	no effect	not tested	not tested	no effect
F52F12.3	mom-4	MAPKKK	no effect	not tested	not tested	no effect
B0414.7	mtk-1	MAPKKK	no effect	not tested	not tested	no effect
F59A6.1	nsy-1	MAPKKK	no effect	-	no effect	no effect
K09B11.1	pik-1	MAPKKK	no effect	not tested	not tested	no effect
C24A1.3		MAPKKK	no effect	not tested	not tested	no effect
Y105C5A.x		MAPKKK	no effect	not tested	not tested	no effect
Dual-Specificity Phosphatases
F08B1.1	vhp-1	dual-specificity MAPK phosphatase	+++	---	--	arrested	Mizuno, T., Hisamoto, N., Terada, T., Kondo, T., Adachi, M., Nishida, E., Kim, D. H., Ausubel, F. M., Matsumoto, K. (2004). The Caenorhabditis elegans MAPK phosphatase VHP-1 mediates a novel JNK-like signaling pathway in stress response. EMBO J 23, 2226-34
C04F12.8		potential dual-specificity MAPK phosphatase	no effect	no effect	not tested	no effect
C24F3.2		potential dual-specificity MAPK phosphatase	no effect	no effect	not tested	no effect
F13D11.3		potential dual-specificity MAPK phosphatase	no effect	no effect	not tested	no effect
F28C6.8		potential dual-specificity MAPK phosphatase	no effect	no effect	not tested	no effect
Y54F10BM.13		potential dual-specificity MAPK phosphatase	+	not tested	not tested	delayed
ZK757.2		potential dual-specificity MAPK phosphatase	no effect	no effect	not tested	no effect
PMK-3 Signalling Pathway Interactors
D1005.3	cebp-1	bZIP TF; CCAAT-enhancer binding protein	no effect	not tested	not tested	no effect	Yan, D., Wu Z., Chrisholm, A.D., Jin, Y. (2009). The DLK-1 kinase promotes mRNA stability and local translation in C. elegans synapses and axon regeneration. Cell 138, 1005-18
C44C8.6	mak-2	MAP kinase activated protein kinase	+	not tested	not tested	delayed	Trujillo, G., Nakata, K., Yan, D., Maruyama, I.N., and Jin, Y. (2010). A ubiquitin E2 variant protein acts in axon termination and synaptogenesis in Caenorhabditis elegans. Genetics 186, 135-145.
F26H9.6*	rab-5	RAB5 GTPase ortholog; development and endocytosis	+	not tested	not tested	arrested	Park, E.C., Glodowski, D.R., Rongo, C. (2009). The ubiquitin ligase RPM-1 and the p38 MAPK PMK-3 regulate AMPA receptor trafficking. PLoS One 4, e4284
C01B7.6*	rpm-1	E3 ubiquitin ligase	-	not tested	not tested	no effect	Nakata, K., Abrams, B., Grill, B., Goncharov, A., Huang, X., Chisholm, A.D., and Jin, Y. (2005). Regulation of a DLK-1 and p38 MAP kinase pathway by the ubiquitin ligase RPM-1 is required for presynaptic development. Cell 120, 407-420.
F26H9.7	uev-3	ubiquitin-conjugating enzyme (E2) variant	--	no effect	no effect	no effect	Trujillo, G., Nakata, K., Yan, D., Maruyama, I.N., and Jin, Y. (2010). A ubiquitin E2 variant protein acts in axon termination and synaptogenesis in Caenorhabditis elegans. Genetics 186, 135-145.
Transcription Factors modulating Mit Mutant Lifespan
C25A1.11	aha-1	AHA-1 interacts with AHR-1 and HIF-1 in vitro	no effect	not tested	not tested	delayed	Khan, M.H., Ligon, M., Hussey, L.R., Hufnal, B., Farber, R., 2nd, Munkacsy, E., Rodriguez, A., Dillow, A., Kahlig, E., and Rea, S.L. (2013). TAF-4 is required for the life extension of isp-1, clk-1 and tpk-1 Mit mutants. Aging 5, 741-758.
ZC64.3	ceh-18	POU-class homeodomain transcription factor	+	-	not tested	asynchronous	Khan, M.H., Ligon, M., Hussey, L.R., Hufnal, B., Farber, R., 2nd, Munkacsy, E., Rodriguez, A., Dillow, A., Kahlig, E., and Rea, S.L. (2013). TAF-4 is required for the life extension of isp-1, clk-1 and tpk-1 Mit mutants. Aging 5, 741-758.
ZK652.5*	ceh-23	homeodomain transcription factor	no effect	no effect	not tested	no effect	Walter, L., Baruah, A., Chang, H.W., Pace, H.M., and Lee, S.S. (2011). The homeobox protein CEH-23 mediates prolonged longevity in response to impaired mitochondrial electron transport chain in C. elegans. PLoS biology 9, e1001084.
F52B5.5	cep-1	ortholog of human tumor suppressor p53	no effect	not tested	not tested	no effect	Ventura, N., Rea, S.L., Schiavi, A., Torgovnick, A., Testi, R., and Johnson, T.E. (2009). p53/CEP-1 increases or decreases lifespan, depending on level of mitochondrial bioenergetic stress. Aging cell 8, 380-393.
F38A6.3	hif-1	hypoxia-induced transcription factor	no effect	++	no effect	no effect	Lee, S.J., Hwang, A.B., and Kenyon, C. (2010). Inhibition of respiration extends C. elegans life span via reactive oxygen species that increase HIF-1 activity. Current biology : CB 20, 2131-2136.
W02C12.3*	hlh-30	bHLH TF; lipid metabolism	no effect	not tested	not tested	delayed	Lapierre, L.R., De Magalhaes Filho, C.D., McQuary, P.R., Chu, C.C., Visvikis, O., Chang, J.T., Gelino, S., Ong, B., Davis, A.E., Irazoqui, J.E., et al. (2013). The TFEB orthologue HLH-30 regulates autophagy and modulates longevity in Caenorhabditis elegans. Nature communications 4, 2267.
T24H10.7	jun-1	bZIP TF; development	+	no effect	not tested	no effect	Khan, M.H., Ligon, M., Hussey, L.R., Hufnal, B., Farber, R., 2nd, Munkacsy, E., Rodriguez, A., Dillow, A., Kahlig, E., and Rea, S.L. (2013). TAF-4 is required for the life extension of isp-1, clk-1 and tpk-1 Mit mutants. Aging 5, 741-758.
F16H9.2	nhr-27	nuclear hormone receptor (NHR) transcription factor	no effect	not tested	not tested	no effect	Khan, M.H., Ligon, M., Hussey, L.R., Hufnal, B., Farber, R., 2nd, Munkacsy, E., Rodriguez, A., Dillow, A., Kahlig, E., and Rea, S.L. (2013). TAF-4 is required for the life extension of isp-1, clk-1 and tpk-1 Mit mutants. Aging 5, 741-758.
K10C3.6	nhr-49	NHR transcription factor; lipid metabolism	no effect	not tested	not tested	asynchronous	Khan, M.H., Ligon, M., Hussey, L.R., Hufnal, B., Farber, R., 2nd, Munkacsy, E., Rodriguez, A., Dillow, A., Kahlig, E., and Rea, S.L. (2013). TAF-4 is required for the life extension of isp-1, clk-1 and tpk-1 Mit mutants. Aging 5, 741-758.
R119.6	taf-4	TBP-associated transcription factor; TFIID component	+++	no effect	no effect	delayed	Khan, M.H., Ligon, M., Hussey, L.R., Hufnal, B., Farber, R., 2nd, Munkacsy, E., Rodriguez, A., Dillow, A., Kahlig, E., and Rea, S.L. (2013). TAF-4 is required for the life extension of isp-1, clk-1 and tpk-1 Mit mutants. Aging 5, 741-758.
General Transcription Factors
F36A4.7*	ama-1	large subunit of RNA polymerase II required for mRNA transcription	--	not tested	not tested	arrested
F45E12.2*	brf-1	functions in TFIIIB (RNA polymerase III associated transcription factors)	no effect	not tested	not tested	no effect
F58A4.9*	rpac-19	RNA polymerase I/III shared subunit	no effect	no effect	not tested	no effect
C26E6.4*	rpb-2	RNA polymerase II subunit	+++	not tested	not tested	small sterile adults
W01G7.3*	rpb-11	RNA polymerase II subunit	-	not tested	not tested	no effect
C42D4.8*	rpc-1	RNA polymerase III	+++	not tested	not tested	small sterile adults
F09F7.3*	rpc-2	RNA polymerase III	+	not tested	not tested	no effect
F14B4.3*	rpoa-2	RNA polymerase I subunit	no effect	not tested	not tested	no effect
C15H11.8*	rpoa-12	RNA polymerase I subunit	no effect	not tested	not tested	no effect
W04A8.7	taf-1	TBP-associated transcription factor; TFIID component	++	not tested	not tested	no effect
R119.6	taf-4	TBP-associated transcription factor; TFIID component	+++	no effect	no effect	delayed	Khan, M.H., Ligon, M., Hussey, L.R., Hufnal, B., Farber, R., 2nd, Munkacsy, E., Rodriguez, A., Dillow, A., Kahlig, E., and Rea, S.L. (2013). TAF-4 is required for the life extension of isp-1, clk-1 and tpk-1 Mit mutants. Aging 5, 741-758.
F30F8.8	taf-5	TBP-associated transcription factor; TFIID component	++	not tested	not tested	no effect
W09B6.2*	taf-6.1	TBP-associated transcription factor; TFIID component	+	not tested	not tested	no effect
F54F7.1*	taf-7.1	TBP-associated transcription factor; TFIID component	no effect	not tested	not tested	no effect
T12D8.7*	taf-9	TBP-associated transcription factor; TFIID component	+	not tested	not tested	no effect
K03B4.3*	taf-10	TBP-associated transcription factor; TFIID component	++	not tested	not tested	no effect
F48D6.1*	taf-11.1	TBP-associated transcription factor; TFIID component	+	not tested	not tested	no effect
K10D3.3*	taf-11.2	TBP-associated transcription factor; TFIID component	no effect	not tested	not tested	no effect
F43D9.5*	taf-11.3	TBP-associated transcription factor; TFIID component	no effect	not tested	not tested	no effect
Y56A3A.4*	taf-12	TBP-associated transcription factor; TFIID component	+	not tested	not tested	no effect
T20B12.2	tbp-1	TATA-box-binding protein	+	not tested	not tested	no effect
C01F1.1*		ortholog of human general transcription factor IIF	-	not tested	not tested	no effect
T16H12.4*		ortholog of human general transcription factor IIH	+	no effect	not tested	no effect
T24H10.1*		ortholog of human transcription elongation factor A	+	not tested	not tested	no effect
W09C3.4*		ortholog of human RNA polymerase III polypeptide F	no effect	not tested	not tested	no effect
Immune Response Modulators
C33D3.1*	elt-2	GATA-type TF; intestinal immunity	no effect	not tested	not tested	delay/arrest	Block, D.H., Twumasi-Boateng, K., Kang, H.S., Carlisle, J.A., Hanganu, A., Lai, T.Y., and Shapira, M. (2015). The Developmental Intestinal Regulator ELT-2 Controls p38-Dependent Immune Responses in Adult C. elegans. PLoS genetics 11, e1005265.
C50H2.1	fshr-1	neuropeptide receptor	no effect	not tested	not tested	no effect	Powell, J.R., Kim, D.H., and Ausubel, F.M. (2009). The G protein-coupled receptor FSHR-1 is required for the Caenorhabditis elegans innate immune response. Proceedings of the National Academy of Sciences of the United States of America 106, 2782-2787.
Y53C10A.12	hsf-1	heat-shock TF; stress and immune response	++	not tested	not tested	not tested	Singh, V., and Aballay, A. (2006). Heat-shock transcription factor (HSF)-1 pathway required for Caenorhabditis elegans immunity. Proceedings of the National Academy of Sciences of the United States of America 103, 13092-13097.
K02F3.4	zip-2	immune response	no effect	not tested	not tested	no effect	Estes, K.A., Dunbar, T.L., Powell, J.R., Ausubel, F.M., and Troemel, E.R. (2010). bZIP transcription factor zip-2 mediates an early response to Pseudomonas aeruginosa infection in Caenorhabditis elegans. Proceedings of the National Academy of Sciences of the United States of America 107, 2153-2158.
spg-7 RNAi Induced (Nargund et al. 2012 Science)
F45E4.1*	arf-1.1	ADP-ribosylation factor	no effect	no effect	not tested	no effect	Nargund, A.M., Pellegrino, M.W., Fiorese, C.J., Baker, B.M., and Haynes, C.M. (2012). Mitochondrial import efficiency of ATFS-1 regulates mitochondrial UPR activation. Science 337, 587-590.
ZC376.7	atfs-1	bZIP TF; mitochondrial unfolded protein response	+++	--	---	delay/arrest	Nargund, A.M., Pellegrino, M.W., Fiorese, C.J., Baker, B.M., and Haynes, C.M. (2012). Mitochondrial import efficiency of ATFS-1 regulates mitochondrial UPR activation. Science 337, 587-590.
K01D12.11*	cdr-4	cadmium responsive	+	no effect	not tested	no effect	Nargund, A.M., Pellegrino, M.W., Fiorese, C.J., Baker, B.M., and Haynes, C.M. (2012). Mitochondrial import efficiency of ATFS-1 regulates mitochondrial UPR activation. Science 337, 587-590.
F52E1.13*	lmd-3	oxidative resistance	+	no effect	not tested	no effect	Nargund, A.M., Pellegrino, M.W., Fiorese, C.J., Baker, B.M., and Haynes, C.M. (2012). Mitochondrial import efficiency of ATFS-1 regulates mitochondrial UPR activation. Science 337, 587-590.
F40F8.7	pqm-1	paraquat responsive	+	variable	not tested	no effect	Nargund, A.M., Pellegrino, M.W., Fiorese, C.J., Baker, B.M., and Haynes, C.M. (2012). Mitochondrial import efficiency of ATFS-1 regulates mitochondrial UPR activation. Science 337, 587-590.
T19E7.2	skn-1	bZIP TF; development; oxidative stress response	+	--	no effect	no effect	Nargund, A.M., Pellegrino, M.W., Fiorese, C.J., Baker, B.M., and Haynes, C.M. (2012). Mitochondrial import efficiency of ATFS-1 regulates mitochondrial UPR activation. Science 337, 587-590.
F47H4.10*	skr-5	homolog of Skp1 in S. cerevisiae	no effect	no effect	not tested	no effect	Nargund, A.M., Pellegrino, M.W., Fiorese, C.J., Baker, B.M., and Haynes, C.M. (2012). Mitochondrial import efficiency of ATFS-1 regulates mitochondrial UPR activation. Science 337, 587-590.
T16G1.4*		uncharacterized	+	no effect	not tested	no effect	Nargund, A.M., Pellegrino, M.W., Fiorese, C.J., Baker, B.M., and Haynes, C.M. (2012). Mitochondrial import efficiency of ATFS-1 regulates mitochondrial UPR activation. Science 337, 587-590.
Cytoprotection Genes (Shore et al. PLoS Genetics 2012)
F57H12.1	arf-3	ADP-ribosylation factor	+++	not tested	not tested	no effect	Shore, D.E., Carr, C.E., and Ruvkun, G. (2012). Induction of cytoprotective pathways is central to the extension of lifespan conferred by multiple longevity pathways. PLoS genetics 8, e1002792.
F56A8.6*	cpf-2	mRNA cleavage	+++	not tested	not tested	delayed	Shore, D.E., Carr, C.E., and Ruvkun, G. (2012). Induction of cytoprotective pathways is central to the extension of lifespan conferred by multiple longevity pathways. PLoS genetics 8, e1002792.
F09G2.4*	cpsf-2	cleavage and polyadenylation specificity factor	+	not tested	not tested	delayed	Shore, D.E., Carr, C.E., and Ruvkun, G. (2012). Induction of cytoprotective pathways is central to the extension of lifespan conferred by multiple longevity pathways. PLoS genetics 8, e1002792.
D2045.6	cul-1	cullin; development	+++	not tested	not tested	delayed	Shore, D.E., Carr, C.E., and Ruvkun, G. (2012). Induction of cytoprotective pathways is central to the extension of lifespan conferred by multiple longevity pathways. PLoS genetics 8, e1002792.
C26C6.5*	dcp-66	ortholog of NuRD component p66	no effect	not tested	not tested	no effect	Shore, D.E., Carr, C.E., and Ruvkun, G. (2012). Induction of cytoprotective pathways is central to the extension of lifespan conferred by multiple longevity pathways. PLoS genetics 8, e1002792.
F47A4.2	dpy-22	mediator protein subunit	-	not tested	not tested	no effect	Shore, D.E., Carr, C.E., and Ruvkun, G. (2012). Induction of cytoprotective pathways is central to the extension of lifespan conferred by multiple longevity pathways. PLoS genetics 8, e1002792.
H13N06.3*	gob-1	trehalose-6-phosphatase	variable	not tested	not tested	delayed	Shore, D.E., Carr, C.E., and Ruvkun, G. (2012). Induction of cytoprotective pathways is central to the extension of lifespan conferred by multiple longevity pathways. PLoS genetics 8, e1002792.
C53A5.3*	hda-1	histone deacetylase	-	not tested	not tested	no effect	Shore, D.E., Carr, C.E., and Ruvkun, G. (2012). Induction of cytoprotective pathways is central to the extension of lifespan conferred by multiple longevity pathways. PLoS genetics 8, e1002792.
F25B4.6	hmgs-1	HMG-CoA synthase	+++	---	--	delay/arrest	Shore, D.E., Carr, C.E., and Ruvkun, G. (2012). Induction of cytoprotective pathways is central to the extension of lifespan conferred by multiple longevity pathways. PLoS genetics 8, e1002792.
F32E10.4*	ima-3	importin alpha nuclear transport factor	++	not tested	not tested	delayed	Shore, D.E., Carr, C.E., and Ruvkun, G. (2012). Induction of cytoprotective pathways is central to the extension of lifespan conferred by multiple longevity pathways. PLoS genetics 8, e1002792.
C41C4.4*	ire-1	ER unfolded protein response (UPR); cleaves XBP-1	+	not tested	not tested	delayed	Shore, D.E., Carr, C.E., and Ruvkun, G. (2012). Induction of cytoprotective pathways is central to the extension of lifespan conferred by multiple longevity pathways. PLoS genetics 8, e1002792.
M7.1	let-70	E2 ubiquitin conjugating enzyme	---	not tested	not tested	delay/arrest	Shore, D.E., Carr, C.E., and Ruvkun, G. (2012). Induction of cytoprotective pathways is central to the extension of lifespan conferred by multiple longevity pathways. PLoS genetics 8, e1002792.
F38H4.9*	let-92	catalytic subunit of protein phosphatase 2A	---	not tested	not tested	delay/arrest	Shore, D.E., Carr, C.E., and Ruvkun, G. (2012). Induction of cytoprotective pathways is central to the extension of lifespan conferred by multiple longevity pathways. PLoS genetics 8, e1002792.
T27C4.4*	lin-40	component of NuRD complex	--	not tested	not tested	delayed	Shore, D.E., Carr, C.E., and Ruvkun, G. (2012). Induction of cytoprotective pathways is central to the extension of lifespan conferred by multiple longevity pathways. PLoS genetics 8, e1002792.
C25H3.6*	mdt-26	mediator; development	+	not tested	not tested	no effect	Shore, D.E., Carr, C.E., and Ruvkun, G. (2012). Induction of cytoprotective pathways is central to the extension of lifespan conferred by multiple longevity pathways. PLoS genetics 8, e1002792.
ZC581.1*	nekl-2	serine threonine protein kinase	-	not tested	not tested	arrested	Shore, D.E., Carr, C.E., and Ruvkun, G. (2012). Induction of cytoprotective pathways is central to the extension of lifespan conferred by multiple longevity pathways. PLoS genetics 8, e1002792.
T23H2.5*	rab-10	RAB-like GTPase	+++	not tested	not tested	no effect	Shore, D.E., Carr, C.E., and Ruvkun, G. (2012). Induction of cytoprotective pathways is central to the extension of lifespan conferred by multiple longevity pathways. PLoS genetics 8, e1002792.
C35C5.1*	sdc-2	regulates X transcription	-	not tested	not tested	delayed	Shore, D.E., Carr, C.E., and Ruvkun, G. (2012). Induction of cytoprotective pathways is central to the extension of lifespan conferred by multiple longevity pathways. PLoS genetics 8, e1002792.
F46A9.5*	skr-1	ubiquitin ligase complex component	no effect	not tested	not tested	no effect	Shore, D.E., Carr, C.E., and Ruvkun, G. (2012). Induction of cytoprotective pathways is central to the extension of lifespan conferred by multiple longevity pathways. PLoS genetics 8, e1002792.
C06A8.2*	snpc-1.1	small nuclear RNA activating complex	--	not tested	not tested	delayed	Shore, D.E., Carr, C.E., and Ruvkun, G. (2012). Induction of cytoprotective pathways is central to the extension of lifespan conferred by multiple longevity pathways. PLoS genetics 8, e1002792.
C23H3.4	sptl-1	serine palmitoyltransferase; development	+	---	---	arrested	Shore, D.E., Carr, C.E., and Ruvkun, G. (2012). Induction of cytoprotective pathways is central to the extension of lifespan conferred by multiple longevity pathways. PLoS genetics 8, e1002792.
F19B6.2	ufd-1	ubiquitin selection chaperone; functions in ERAD/MAD	--	not tested	not tested	delay/arrest	Shore, D.E., Carr, C.E., and Ruvkun, G. (2012). Induction of cytoprotective pathways is central to the extension of lifespan conferred by multiple longevity pathways. PLoS genetics 8, e1002792.
C46C2.1*	wnk-1	WNK-type protein kinase homolog	no effect	not tested	not tested	no effect	Shore, D.E., Carr, C.E., and Ruvkun, G. (2012). Induction of cytoprotective pathways is central to the extension of lifespan conferred by multiple longevity pathways. PLoS genetics 8, e1002792.
F53F4.11*		an ortholog of human RSL1D1	no effect	not tested	not tested	delayed	Shore, D.E., Carr, C.E., and Ruvkun, G. (2012). Induction of cytoprotective pathways is central to the extension of lifespan conferred by multiple longevity pathways. PLoS genetics 8, e1002792.
Surveillance Genes (Liu et al. Nature 2014)
F40F12.7	cbp-3	CREB binding protein	---	---	---	arrested	Liu, Y., Samuel, B.S., Breen, P.C., and Ruvkun, G. (2014). Caenorhabditis elegans pathways that surveil and defend mitochondria. Nature 508, 406-410.
F31E3.1	ceh-20	homeodomain transcription factor; development	-	--	-	no effect	Liu, Y., Samuel, B.S., Breen, P.C., and Ruvkun, G. (2014). Caenorhabditis elegans pathways that surveil and defend mitochondria. Nature 508, 406-410.
Y47G6A.23	lpd-3	lipid metabolism	variable	no effect	no effect	no effect	Liu, Y., Samuel, B.S., Breen, P.C., and Ruvkun, G. (2014). Caenorhabditis elegans pathways that surveil and defend mitochondria. Nature 508, 406-410.
R05D11.3	ran-4	nuclear transport factor; development	variable	---	--	delayed	Liu, Y., Samuel, B.S., Breen, P.C., and Ruvkun, G. (2014). Caenorhabditis elegans pathways that surveil and defend mitochondria. Nature 508, 406-410.
Y54E10BR.5		signal peptidase complex subunit	no effect	--	no effect	no effect	Liu, Y., Samuel, B.S., Breen, P.C., and Ruvkun, G. (2014). Caenorhabditis elegans pathways that surveil and defend mitochondria. Nature 508, 406-410.
Mitochondria-associated degradation (MAD)							Segref A, Kevei E, Pokrzywa W, Schmeisser K, Mansfeld J, Livnat-Levanon N, et al. Pathogenesis of human mitochondrial diseases is modulated by reduced activity of the ubiquitin/proteasome system. Cell Metabolism. 2014;19(4):642-52.
C06A1.1	cdc-48.1	AAA-ATPase; functions in ERAD/MAD	-	not tested	not tested	arrested
C41C4.8	cdc-48.2	AAA-ATPase; functions in ERAD/MAD	-	not tested	not tested	arrested
F59E12.5	npl-4.2	ubiquitin selection chaperone; functions in ERAD/MAD	--	not tested	not tested	arrested
F19B6.2	ufd-1	ubiquitin selection chaperone; functions in ERAD/MAD	--	not tested	not tested	delay/arrest	Shore, D.E., Carr, C.E., and Ruvkun, G. (2012). Induction of cytoprotective pathways is central to the extension of lifespan conferred by multiple longevity pathways. PLoS genetics 8, e1002792.
K06H7.3	vms-1	VCP/Cdc48-associated mitochondrial stress responsive (controversial role)	no effect	not tested	not tested	no effect	Heo, J. M., Livnat-Levanon, N., Taylor, E. B., Jones, K. T., Dephoure, N., Ring, J., Xie, J., Brodsky, J. L., Madeo, F., Gygi, S. P., Ashrafi, K., Glickman, M. H., Rutter, J. (2010). A stress-responsive system for mitochondrial protein degradation. Mol Cell 40, 465-80 ; Wu X, Li L, Jiang H. Doa1 targets ubiquitinated substrates for mitochondria-associated degradation. J Cell Biol. 2016;213(1):49-…
Other
Y116A8C.12*	arf-6	ADP-ribosylation factor; receptor mediated endocytosis	-	not tested	not tested	no effect
C35D10.9	ced-4	required for initiation of programmed cell death	no effect	not tested	not tested	no effect	Yee, C., Yang, W., and Hekimi, S. (2014). The intrinsic apoptosis pathway mediates the pro-longevity response to mitochondrial ROS in C. elegans. Cell 157, 897-909.
F56D2.7	ced-6	cell-corpse engulfment during apoptosis	no effect	no effect	not tested	no effect
R13H8.1	daf-16	forkhead box O (FOXO) transcription factor	no effect	not tested	not tested	no effect
C26D10.5	eff-1	involved in cell fusions	no effect	no effect	not tested	no effect
F52E1.7	hsp-17	heat-shock protein chaperone	no effect	not tested	not tested	no effect
C09H6.2*	lin-10	required for polarized protein localization	+	not tested	not tested	no effect
F55B12.5	nrf-5	lipid-binding transportation protein	no effect	no effect	not tested	no effect
F29B9.4	psr-1	apoptotic pathway	no effect	no effect	not tested	no effect
C03C10.4	rei-1	RAB-eleven-interacting protein (ortholog of human SH3BP5L (SH3-binding domain protein 5-like)	+++	not tested	not tested	no effect	Sakaguchi A, Sato M, Sato K, Gengyo-Ando K, Yorimitsu T, Nakai J, et al. REI-1 Is a Guanine Nucleotide Exchange Factor Regulating RAB-11 Localization and Function in C. elegans Embryos. Dev Cell. 2015;35(2):211-21.
F10D11.1	sod-2	mitochondrial superoxide dismutase	-	not tested	not tested	no effect	Hunter, T., Bannister, W. H., & Hunter, G. J. (1997). Cloning, expression, and characterization of two manganese superoxide dismutases from Caenorhabditis elegans. J Biol hem 272, 28652-9.
C44H4.5*	tap-1	TGF-beta activated kinase	no effect	not tested	not tested	no effect
F42D1.2	tatn-1	tyrosine amino transferase	no effect	no effect	not tested	no effect
T04H1.9	tbb-6	beta-tubulin	no effect	no effect	not tested	no effect	Nargund, A.M., Pellegrino, M.W., Fiorese, C.J., Baker, B.M., and Haynes, C.M. (2012). Mitochondrial import efficiency of ATFS-1 regulates mitochondrial UPR activation. Science 337, 587-590.
R13F6.4	ten-1	teneurin	--	not tested	not tested	no effect
ZK524.2	unc-13	regulator of neurotransmitter release	+	not tested	not tested	no effect	Kohn, R.E., Duerr, J.S., McManus, J.R., Duke, A., Rakow, T.L., Maruyama, H., Moulder, G., Maruyama, I.N., Barstead, R.J., and Rand, J.B. (2000). Expression of multiple UNC-13 proteins in the Caenorhabditis elegans nervous system. Molecular biology of the cell 11, 3441-3452.
D2030.9	wdr-23	negative regulator of SKN-1	-	+++	not tested	delayed	Choe, K. P., Przybysz, A. J., Strange, K. (2009). The WD40 repeat protein WDR-23 functions with the CUL4/DDB1 ubiquitin ligase to regulate nuclear abundance and activity of SKN-1 in Caenorhabditis elegans. Mol Cell Biol 29, 2704-15
T20F10.1	wts-1	integrity of apical intestinal membrane	no effect	no effect	not tested	no effect
* RNAi sequence not verified
