# Supplementary material for: DLK-1, SEK-3 and PMK-3 Are Required for the Life Extension Induced by Mitochondrial Bioenergetic Disruption in C. elegans
Source: PLoS Genet. 2016 Jul 15;12(7):e1006133. doi: 10.1371/journal.pgen.1006133 (PMC4946786; doi:10.1371/journal.pgen.1006133)
Supplement: S4 Table — Survival analyses (Excel sheet #1), and Genotype:RNAi interaction terms (Excel sheet #2). (XLSX) [file pgen.1006133.s015.xlsx]

## Sheet: Lifespan Data
Table S4: Lifespan Statistics
Strain	Genotype	RNAi	Median Lifespan (days)	N (censored)	Log Rank p-value (vs vector control)
First Set of wild-type versus pmk-3(ok169) on Mit RNAi
N2	wild-type	vector	23.5	120 (12)	-
N2	wild-type	cco-1	36	120 (39)	0
N2	wild-type	nuo-2	33.4	120 (19)	0
BS3383	pmk-3(ok169) IV	vector	23	60 (7)	-
BS3383	pmk-3(ok169) IV	cco-1	30.9	60 (17)	6.63e-05
BS3383	pmk-3(ok169) IV	nuo-2	31.2	60 (22)	0.000328
N2	wild-type	vector	21.4	60 (10)	-
N2	wild-type	1 atp-3 : 9 vector	33.9	60 (16)	0
BS3383	pmk-3(ok169) IV	vector	22	60 (7)	-
BS3383	pmk-3(ok169) IV	1 atp-3 : 9 vector	28.1	60 (29)	5.45e-09
N2	wild-type	vector	13.4	50 (9)	-
N2	wild-type	1 isp-1 : 14 vector	31.7	50 (14)	0
BS3383	pmk-3(ok169) IV	vector	12.3	50 (15)	-
BS3383	pmk-3(ok169) IV	1 isp-1 : 14 vector	23.2	50 (4)	6.66e-16
Second Set of wild-type versus pmk-3(ok169) on Mit RNAi
N2	wild-type	vector	26.9	60 (2)	-
N2	wild-type	1 atp-3 : 9 vector	42.9	90 (10)	0
N2	wild-type	cco-1	43.3	100 (19)	0
N2	wild-type	nuo-2	34.5	100 (15)	3.31e-12
BS3383	pmk-3(ok169) IV	vector	23	67 (25)	-
BS3383	pmk-3(ok169) IV	1 atp-3 : 9 vector	24	50 (22)	0.164
BS3383	pmk-3(ok169) IV	cco-1	30.9	68 (18)	1.17e-07
BS3383	pmk-3(ok169) IV	nuo-2	30	88 (13)	3.34e-09
N2	wild-type	vector	23.1	60(3)	-
N2	wild-type	1 isp-1 : 9 vector	38.8	60(6)	0
BS3383	pmk-3(ok169) IV	vector	25.3	63(7)	-
BS3383	pmk-3(ok169) IV	1 isp-1 : 9 vector	30	63(23)	3.35e-05
Wild-type versus Mit Mutants on pmk-3 RNAi (pooled data)
N2	wild-type	vector	25.8	200 (13)	-
N2	wild-type	pmk-3	25.9	100 (26)	0.201
TJ564	isp-1(qm150) IV	vector	31.9	126 (25)	-
TJ564	isp-1(qm150) IV	pmk-3	25.9	115 (27)	0.00041
MQ1333	nuo-6(qm200) I	vector	35.3	176 (49)	-
MQ1333	nuo-6(qm200) I	pmk-3	35.3	154 (68)	0.892
MQ130	clk-1(qm30) III	vector	24.1	123 (32)	-
MQ130	clk-1(qm30) III	pmk-3	26.5	129 (41)	0.704
MQ770	tpk-1(qm162) III	vector	38.5	131 (27)	-
MQ770	tpk-1(qm162) III	pmk-3	34.8	132 (23)	1.54e-05
Wild-type versus isp-1(qm150) on tbb-6 RNAi (pooled data)
CL2166	wild-type	vector	19.4	126 (10)	-
CL2166	wild-type	tbb-6	17.8	127 (30)	0.529
TJ564	isp-1(qm150) IV	vector	28	147 (35)	-
TJ564	isp-1(qm150) IV	tbb-6	26	206 (32)	0.00203
* bold values are statistically significant (p < 0.01)

## Sheet: Cox Hazard Analysis
Genotype:RNAi interraction (Cox hazard analysis)
Genotype	RNAi (dilution, expt.)	p-value
wild-type vs pmk-3(ok169)	atp-3 (1:9, replicate 1)	0.00042
	atp-3 (1:9, replicate 2)	1e-05
	cco-1 (neat, replicate 1)	0.00034
	cco-1 (neat, replicate 2)	4e-05
	isp-1 (1:14, replicate 1)	0.0015
	isp-1 (1:9, replicate 2)	5.6e-05
	nuo-2 (neat, replicate 1)	0.0075
	nuo-2 (neat, replicate 2)	0.38
Genotype	RNAi	p-value
wild-type vs isp-1(qm150)	pmk-3	0.00075
wild-type vs nuo-6(qm200)	pmk-3	0.52
wild-type vs clk-1(qm30)	pmk-3	0.26
wild-type vs tpk-1(qm162)	pmk-3	1.8e-05
wild-type vs isp-1(qm150)	tbb-6	0.06
* bold values are statistically significant (p < 0.01)
