# Supplementary material for: DLK-1, SEK-3 and PMK-3 Are Required for the Life Extension Induced by Mitochondrial Bioenergetic Disruption in C. elegans
Source: PLoS Genet. 2016 Jul 15;12(7):e1006133. doi: 10.1371/journal.pgen.1006133 (PMC4946786; doi:10.1371/journal.pgen.1006133)
Supplement: S5 Table — Raw survival data for the lifespan analyses used to generate S4 Table. (XLSX) [file pgen.1006133.s016.xlsx]

## Sheet: clk-1(qm30)
Table S5: Life Tables
Strain:	MQ130	Temp:	20ºC		Strain:	MQ130	Temp:	20ºC
Treatment:	vector	Plates:	IPTG		Treatment:	pmk-3 RNAi	Plates:	IPTG
Time (Days)	Alive	Dead	Censored		Time (Days)	Alive	Dead	Censored
0	75	0	0		0	78	0	0
5	75	0	0		5	73	0	5
8.7	68	0	7		8.7	61	0	12
13.3	46	7	15		13.3	47	5	9
17.9	28	16	2		17.9	24	18	5
21.6	21	7	0		21.6	18	6	0
24.1	18	3	0		24.1	17	1	0
26.8	15	3	0		26.8	11	6	0
30.3	13	2	0		30.3	7	4	0
32.9	12	1	0		32.9	3	4	0
35.6	9	3	0		35.6	3	0	0
39.3	4	5	0		39.3	1	2	0
41.9	4	0	0		41.9	0	1	0
44.4	2	2	0
47.8	2	0	0
50.2	2	0	0
51.7	1	1	0
53.3	1	0	0
56.7	1	0	0
58.1	0	1	0
Strain:	MQ130	Temp:	20ºC		Strain:	MQ130	Temp:	20ºC
Treatment:	vector	Plates:	IPTG		Treatment:	pmk-3 RNAi	Plates:	IPTG
Time (Days)	Alive	Dead	Censored		Time (Days)	Alive	Dead	Censored
0	48	0	0		0	51	0	0
5.5	47	0	1		5.5	45	0	6
10.1	44	1	2		10.1	45	0	0
14.8	35	4	5		14.8	39	5	1
17.3	32	3	0		17.3	33	3	3
20	27	5	0		20	31	2	0
22.8	25	2	0		22.8	31	0	0
26.5	20	5	0		26.5	22	7	0
29	18	2	0		29	20	2	0
31.5	13	5	0		31.5	15	5	0
35	9	4	0		35	12	3	0
37.4	6	3	0		37.4	6	6	0
38.8	4	2	0		38.8	6	0	0
40.4	2	2	0		40.4	6	0	0
43.8	0	2	0		43.8	1	5	0
					45.3	1	0	0
					46.7	1	0	0
					48.2	1	0	0
					49.8	0	1	0

## Sheet: isp-1(qm150)
Strain:	TJ564BX1	Temp:	20ºC		Strain:	TJ564BX1	Temp:	20ºC
Treatment:	vector	Plates:	IPTG		Treatment:	pmk-3 RNAi	Plates:	IPTG
Time (Days)	Alive	Dead	Censored		Time (Days)	Alive	Dead	Censored
0	62	0	0		0	30	0	0
4.1	62	0	0		4.1	30	0	0
9.9	51	0	11		9.9	29	0	1
14.7	44	5	2		14.7	24	4	1
18.3	40	4	0		18.3	22	2	0
20.8	36	4	0		20.8	16	6	0
23.5	34	2	0		23.5	12	4	0
26.1	30	4	0		26.1	9	3	0
28.5	26	4	0		28.5	7	2	0
31.2	22	4	0		31.2	3	4	0
34.8	18	4	0		34.8	3	0	0
37.3	9	9	0		37.3	1	2	0
39.8	4	5	0		39.8	1	0	0
43.3	2	2	0		43.3	1	0	0
45.8	1	1	0		45.8	0	1	0
48.4	0	1	0
Strain:	TJ564BX1	Temp:	20ºC		Strain:	TJ564BX1	Temp:	20ºC
Treatment:	vector	Plates:	IPTG		Treatment:	pmk-3 RNAi	Plates:	IPTG
Time (Days)	Alive	Dead	Censored		Time (Days)	Alive	Dead	Censored
0	64	0	0		0	85	0	0
3	64	0	0		3	84	0	1
6.5	61	0	3		6.5	77	0	7
9	56	0	5		9	66	0	10
11.5	53	0	3		11.5	62	0	4
15.1	50	2	1		15.1	60	1	1
17.5	48	2	0		17.5	58	1	1
20	46	2	0		20	55	2	1
23.5	44	2	0		23.5	41	14	0
25.9	42	2	0		25.9	31	10	0
28.4	36	6	0		28.4	20	11	0
31.9	25	11	0		31.9	15	5	0
34.4	14	11	0		34.4	9	6	0
38.1	7	7	0		38.1	3	6	0
40.5	4	3	0		40.5	3	0	0
42.8	2	2	0		42.8	0	3	0
45.3	1	1	0
48.7	1	0	0
50.1	1	0	0
51.8	1	0	0
53.8	0	1	0
Strain:	TJ564BX1	Temp:	20ºC		Strain:	TJ564BX1	Temp:	20ºC
Treatment:	vector	Plates:	IPTG		Treatment:	tbb-6 RNAi	Plates:	IPTG
Time (Days)	Alive	Dead	Censored		Time (Days)	Alive	Dead	Censored
0	80	0	0		0	84	0	0
2.2	80	0	0		2.2	84	0	0
4.8	75	0	5		4.8	83	0	1
8.3	70	0	5		8.3	70	0	13
12.9	68	0	2		12.9	64	2	4
15.5	64	4	0		15.5	64	0	0
20	60	4	0		20	47	14	3
22.7	43	17	0		22.7	35	12	0
25.3	37	6	0		25.3	27	9	0
28	28	9	0		28	17	10	0
30.7	16	12	0		30.7	12	5	0
33.1	11	5	0		33.1	6	6	0
36.8	10	1	0		36.8	3	2	0
39.4	9	1	0		39.4	3	0	0
42	5	4	0		42	1	2	0
45.5	2	3	0		45.5	0	1	0
49.1	1	1	0
53.6	0	1	0
Strain:	TJ564BX1	Temp:	20ºC		Strain:	TJ564BX1	Temp:	20ºC
Treatment:	vector	Plates:	IPTG		Treatment:	tbb-6 RNAi	Plates:	IPTG
Time (Days)	Alive	Dead	Censored		Time (Days)	Alive	Dead	Censored
0	126	0	0		0	63	0	0
6	120	0	6		6	59	0	4
12.6	102	14	4		12.6	52	1	6
16.2	97	4	1		16.2	46	6	0
20.9	97	0	0		20.9	42	3	1
24.5	86	9	2		24.5	36	6	0
30	56	29	1		30	19	17	0
33.8	19	28	9		33.8	6	13	0
37.4	5	14	0		37.4	5	1	0
41	2	3	0		41	3	2	0
44.5	0	2	0		44.5	0	3	0

## Sheet: nuo-6(qm200)
Strain:	MQ1333BX5	Temp:	20ºC		Strain:	MQ1333BX5	Temp:	20ºC
Treatment:	vector	Plates:	IPTG		Treatment:	pmk-3 RNAi	Plates:	IPTG
Time (Days)	Alive	Dead	Censored		Time (Days)	Alive	Dead	Censored
0	100	0	0		0	100	0	0
2.2	100	0	0		2.2	100	0	0
5.8	95	0	5		5.8	95	0	5
8.4	90	0	4		8.4	70	0	25
11.4	79	0	11		11.4	67	0	3
15	74	2	3		15	63	0	4
17.6	68	6	0		17.6	56	5	2
20.5	61	7	0		20.5	54	2	0
24.1	61	0	0		24.1	50	4	0
26.9	61	0	0		26.9	46	4	0
29.3	59	2	0		29.3	42	4	0
32.8	53	6	0		32.8	37	5	0
35.3	42	11	0		35.3	25	12	0
37.8	38	4	0		37.8	20	5	0
41.3	21	17	0		41.3	15	5	0
43.7	14	7	0		43.7	12	3	0
46.1	10	4	0		46.1	11	1	0
49.7	3	7	0		49.7	5	6	0
52	1	2	0		52	5	0	0
54.5	0	1	0		54.5	4	1	0
					58.1	0	4	0
Strain:	MQ1333BX5	Temp:	20ºC		Strain:	MQ1333BX5	Temp:	20ºC
Treatment:	vector	Plates:	IPTG		Treatment:	pmk-3 RNAi	Plates:	IPTG
Time (Days)	Alive	Dead	Censored		Time (Days)	Alive	Dead	Censored
0	76	0	0		0	54	0	0
2.1	76	0	0		2.1	50	0	4
4.7	69	0	7		4.7	39	0	11
7.3	61	0	8		7.3	32	0	7
10.9	53	0	8		10.9	26	0	6
14.5	51	1	1		14.5	23	3	0
19	46	3	2		19	16	6	1
24.7	29	17	0		24.7	12	4	0
28.2	24	6	0		28.2	9	3	0
30.9	16	8	0		30.9	6	3	0
35.5	10	6	0		35.5	5	1	0
38.3	7	3	0		38.3	5	0	0
40.8	6	1	0		40.8	3	2	0
44.3	5	1	0		44.3	2	1	0
46.6	3	2	0		46.6	0	2	0
48.1	3	0	0
49.7	1	2	0
53.1	0	1	0
Strain:	MQ1333	Temp:	20ºC		Strain:	MQ1333	Temp:	20ºC
Treatment:	vector	Plates:	IPTG		Treatment:	pmk-3 RNAi	Plates:	IPTG
Time (Days)	Alive	Dead	Censored		Time (Days)	Alive	Dead	Censored
0	73	0	0		0	51	0	0
3.4	69	0	4		3.4	50	0	1
8.3	53	1	15		8.3	32	0	18
11.9	45	2	6		11.9	29	1	2
15.5	43	1	1		15.5	28	0	1
20.2	38	3	2		20.2	22	6	0
23.7	27	11	0		23.7	20	2	0
28.4	24	3	0		28.4	17	3	0
32	19	5	0		32	14	3	0
34.7	16	3	0		34.7	13	1	0
39.3	10	6	0		39.3	11	2	0
42.2	10	0	0		42.2	8	3	0
46.1	9	1	0		46.1	7	1	0
49.8	7	2	0		49.8	5	2	0
52.3	5	2	0		52.3	3	2	0
57.1	1	4	0		57.1	2	1	0
59.8	1	0	0		59.8	0	2	0
64.5	0	1	0

## Sheet: tpk-1(qm162)
Strain:	MQ770	Temp:	20ºC		Strain:	MQ770	Temp:	20ºC
Treatment:	vector	Plates:	IPTG		Treatment:	pmk-3 RNAi	Plates:	IPTG
Time (Days)	Alive	Dead	Censored		Time (Days)	Alive	Dead	Censored
0	99	0	0		0	103	0	0
2.5	98	0	1		2.5	101	0	2
5.2	96	0	2		5.2	100	0	1
7.7	94	0	2		7.7	94	0	6
11.1	92	0	2		11.1	78	0	4
15.2	85	0	7		15.2	61	2	5
17.8	85	0	0		17.8	59	1	1
21.6	79	4	2		21.6	57	2	0
24.1	69	10	0		24.1	48	9	0
26.5	64	5	0		26.5	44	4	0
30.1	60	1	3		30.1	40	4	0
32.5	44	13	3		32.5	30	9	1
34.9	37	7	0		34.9	12	17	1
38.5	26	10	1		38.5	5	7	0
41	20	6	0		41	4	1	0
43.4	15	5	0		43.4	1	3	0
47	6	9	0		47	0	1	0
49.4	4	2	0
51.8	2	2	0
55.3	1	1	0
57.9	1	0	0
60.3	1	0	0
63.8	0	1	0
Strain:	MQ770	Temp:	20ºC		Strain:	MQ770	Temp:	20ºC
Treatment:	vector	Plates:	IPTG		Treatment:	pmk-3 RNAi	Plates:	IPTG
Time (Days)	Alive	Dead	Censored		Time (Days)	Alive	Dead	Censored
0	32	0	0		0	29	0	0
4.1	32	0	0		4.1	29	0	0
8.9	31	0	1		8.9	29	0	0
12.5	30	0	1		12.5	29	0	0
16	28	0	2		16	29	0	0
20.6	22	6	0		20.6	24	4	1
24.1	22	0	0		24.1	23	1	0
28.8	21	1	0		28.8	17	5	1
32.2	16	5	0		32.2	15	2	0
34.8	15	1	0		34.8	12	3	0
39.4	13	2	0		39.4	2	10	0
42.3	9	4	0		42.3	1	1	0
46.2	7	2	0		46.2	0	1	0
49.8	5	2	0
52.4	4	1	0
57.2	0	4	0

## Sheet: wt and pmk-3(ok169)
Strain:	N2	Temp:	20ºC		Strain:	N2	Temp:	20ºC
Treatment:	vector	Plates:	IPTG		Treatment:	pmk-3 RNAi	Plates:	IPTG
Time (Days)	Alive	Dead	Censored		Time (Days)	Alive	Dead	Censored
0	60	0	0		0	30	0	0
2.2	60	0	0		2.2	30	0	0
3.7	60	0	0		3.7	30	0	0
6.3	59	0	1		6.3	30	0	0
8.8	59	0	0		8.8	30	0	0
12.2	57	1	1		12.2	29	1	0
14.7	53	4	0		14.7	27	2	0
17.5	47	6	0		17.5	25	2	0
20.3	42	5	0		20.3	21	4	0
21.8	40	2	0		21.8	21	0	0
23.3	40	0	0		23.3	20	1	0
26.1	32	8	0		26.1	16	4	0
29.5	16	16	0		29.5	5	11	0
31.9	9	7	0		31.9	3	2	0
34.3	6	3	0		34.3	2	1	0
37.8	2	4	0		37.8	2	0	0
39.2	1	1	0		39.2	2	0	0
40.9	0	1	0		40.9	0	2	0
Strain:	N2	Temp:	20ºC		Strain:	N2	Temp:	20ºC
Treatment:	vector	Plates:	IPTG		Treatment:	pmk-3 RNAi	Plates:	IPTG
Time (Days)	Alive	Dead	Censored		Time (Days)	Alive	Dead	Censored
0	140	0	0		0	70	0	0
2.2	140	0	0		2.2	70	0	0
3.8	140	0	0		3.8	58	0	12
5.3	140	0	0		5.3	58	0	0
6.9	137	0	3		6.9	55	0	3
9.6	132	0	5		9.6	46	0	9
13.1	128	1	3		13.1	45	1	0
15.9	101	27	0		15.9	33	11	1
19.3	69	32	0		19.3	24	8	1
23	26	43	0		23	14	10	0
25.8	16	10	0		25.8	13	1	0
28.3	10	6	0		28.3	9	4	0
30.8	8	2	0		30.8	6	3	0
33.3	4	4	0		33.3	3	3	0
35.8	0	4	0		35.8	0	3	0
Strain:	N2	Temp:	20ºC		Strain:	N2	Temp:	20ºC
Treatment:	vector	Plates:	IPTG		Treatment:	1 atp-3RNAi: 9 vector	Plates:	IPTG
Time (Days)	Alive	Dead	Censored		Time (Days)	Alive	Dead	Censored
0	60	0	0		0	60	0	0
2	60	0	0		2	60	0	0
3	60	0	0		3	60	0	0
4	60	0	0		4	60	0	0
5	60	0	0		5	60	0	0
6	60	0	0		6	57	0	3
8	60	0	0		8	57	0	0
10	58	0	2		10	57	0	0
12	52	0	6		12	50	0	7
14	50	1	1		14	48	0	2
15	46	4	0		15	48	0	0
17	42	3	1		17	48	0	0
18	39	3	0		18	48	0	0
20	32	7	0		20	48	0	0
22	21	11	0		22	47	1	0
24	9	12	0		24	47	0	0
26	2	7	0		26	41	2	4
28	2	0	0		28	39	2	0
30	1	1	0		30	37	1	1
32	1	0	0		32	25	12	0
34	1	0	0		34	21	4	0
36	0	1	0		36	17	4	0
					38	14	3	0
					40	13	1	0
					42	10	3	0
					44	9	1	0
					46	7	2	0
					48	6	1	0
					49	5	1	0
					51	5	0	0
					53	3	2	0
					55	3	0	0
					57	3	0	0
					59	1	2	0
					61	1	0	0
					63	0	1	0
Strain:	BS3383	Temp:	20ºC		Strain:	BS3383	Temp:	20ºC
Treatment:	vector	Plates:	IPTG		Treatment:	1 atp-3RNAi: 9 vector	Plates:	IPTG
Time (Days)	Alive	Dead	Censored		Time (Days)	Alive	Dead	Censored
0	60	0	0		0	60	0	0
2	60	0	0		2	60	0	0
3	60	0	0		3	60	0	0
4	60	0	0		4	60	0	0
5	60	0	0		5	60	0	0
6	60	0	0		6	60	0	0
8	60	0	0		8	60	0	0
10	60	0	0		10	56	0	4
12	57	3	0		12	40	0	16
14	49	5	3		14	35	0	5
15	45	4	0		15	35	0	0
17	39	6	0		17	31	0	4
18	37	2	0		18	30	1	0
20	31	6	0		20	27	3	0
22	28	0	3		22	26	1	0
24	17	11	0		24	24	2	0
26	7	10	0		26	20	4	0
28	0	7	0		28	16	4	0
					30	10	6	0
					32	9	1	0
					34	4	5	0
					36	3	1	0
					38	0	3	0
Strain:	N2	Temp:	20ºC		Strain:	N2	Temp:	20ºC		Strain:	N2	Temp:	20ºC
Treatment:	vector	Plates:	IPTG		Treatment:	cco-1 RNAi	Plates:	IPTG		Treatment:	nuo-2 RNAi	Plates:	IPTG
Time (Days)	Alive	Dead	Censored		Time (Days)	Alive	Dead	Censored		Time (Days)	Alive	Dead	Censored
0	120	0	0		0	120	0	0		0	120	0	0
2.3	120	0	0		2.3	114	0	6		2.3	115	0	5
3.9	119	0	1		4	109	0	5		4	110	1	4
5.4	117	0	2		5.6	92	0	17		5.5	107	0	3
7.2	116	0	1		7.4	87	4	3		7.4	106	0	1
10	114	0	2		10.3	83	0	4		10.3	103	0	3
11.7	114	0	0		12	80	0	3		12	101	1	1
14.5	111	1	2		14.7	80	0	0		14.8	101	0	0
17.4	98	10	3		17.7	79	1	0		17.4	99	2	0
20.2	75	23	0		20.5	78	1	0		20.3	93	5	1
21.8	66	9	0		22.3	77	1	0		21.9	90	2	1
24.3	49	17	0		24.8	75	2	0		24.5	85	5	0
27	41	8	0		27.4	71	4	0		27.2	80	5	0
29.8	20	21	0		30.3	62	9	0		30	66	14	0
32.4	11	8	1		32.8	50	11	1		32.5	54	12	0
35.1	4	7	0		35.4	42	8	0		35.2	42	12	0
37.8	0	4	0		38.1	27	15	0		37.9	32	1	0
					40.8	23	4	0		40.6	19	13	0
					44.6	15	8	0		44.3	13	6	0
					48.1	9	6	0		47.8	7	6	0
					50.5	6	3	0		50.2	4	3	0
					53	4	2	0		52.7	0	4	0
					55.6	1	3	0
Strain:	BS3383	Temp:	20ºC		Strain:	BS3383	Temp:	20ºC		Strain:	BS3383	Temp:	20ºC
Treatment:	vector	Plates:	IPTG		Treatment:	cco-1 RNAi	Plates:	IPTG		Treatment:	nuo-2 RNAi	Plates:	IPTG
Time (Days)	Alive	Dead	Censored		Time (Days)	Alive	Dead	Censored		Time (Days)	Alive	Dead	Censored
0	60	0	0		0	60	0	0		0	60	0	0
2.3	59	0	1		2.3	57	0	3		2.3	59	0	1
3.9	58	0	1		4	52	0	5		4	50	0	9
5.4	58	0	0		5.6	46	0	6		5.5	44	0	6
7.2	58	0	0		7.4	43	0	3		7.4	39	2	3
10	58	0	0		10.3	43	0	0		10.3	38	0	1
11.7	58	0	0		12	42	1	0		12	38	0	0
14.5	56	1	1		14.7	42	0	0		14.8	36	1	1
17.4	50	6	0		17.7	42	0	0		17.4	34	2	0
20.2	33	13	4		20.5	41	1	0		20.3	32	2	0
21.8	29	4	0		22.3	36	5	0		21.9	29	2	1
24.3	23	6	0		24.8	31	5	0		24.5	28	1	0
27	17	6	0		27.4	28	3	0		27.2	28	0	0
29.8	12	5	0		30.3	23	5	0		30	23	5	0
32.4	9	3	0		32.8	17	6	0		32.5	15	8	0
35.1	3	6	0		35.4	11	6	0		35.2	7	8	0
37.8	2	1	0		38.1	1	10	0		37.9	2	5	0
40.5	1	1	0		40.8	1	0	0		40.6	1	1	0
44.2	0	1	0		44.6	1	0	0		44.3	0	1	0
					48.1	0	1	0
Strain:	N2	Temp:	20ºC		Strain:	N2	Temp:	20ºC
Treatment:	vector	Plates:	IPTG		Treatment:	1 isp-1 RNAi: 14 vector	Plates:	IPTG
Time (Days)	Alive	Dead	Censored		Time (Days)	Alive	Dead	Censored
0	50	0	0		0	50	0	0
0.6	50	0	0		0.6	50	0	0
2	49	0	1		2	49	0	1
3	49	0	0		3	46	0	3
4	47	0	2		4	46	0	0
5.2	46	0	1		5.2	45	0	1
7	44	1	1		7	45	0	0
8.9	39	2	3		9	45	0	0
11.2	34	4	1		11.2	41	0	4
12.9	22	12	0		12.9	39	1	1
15	13	9	0		15	39	0	0
17	6	7	0		17	39	0	0
19	1	5	0		19	34	2	3
21	0	1	0		21	31	2	1
					22.8	29	2	0
					25.1	26	3	0
					26.8	24	2	0
					29.2	20	4	0
					31	19	1	0
					33	16	3	0
					36	16	0	0
					38	10	6	0
					39.9	9	1	0
					41.9	7	2	0
					44	4	3	0
					46.1	1	3	0
					48.2	1	0	0
					50	1	0	0
					52	1	0	0
					54.1	1	0	0
					56	1	0	0
					58	0	1	0
Strain:	BS3383	Temp:	20ºC		Strain:	BS3383	Temp:	20ºC
Treatment:	vector	Plates:	IPTG		Treatment:	1 isp-1 RNAi: 14 vector	Plates:	IPTG
Time (Days)	Alive	Dead	Censored		Time (Days)	Alive	Dead	Censored
0	50	0	0		0	50	0	0
0.6	50	0	0		0.6	50	0	0
2	44	0	6		2	48	0	2
3	43	0	1		3	47	0	1
4	40	0	3		4	46	0	1
5.2	38	0	2		5.2	46	0	0
7	37	0	1		7	46	0	0
9	33	2	2		9	46	0	0
11.2	25	8	0		11.2	45	1	0
12.9	14	11	0		12.9	44	1	0
15	8	6	0		15	40	4	0
17	4	4	0		17	40	0	0
19	1	3	0		19	36	4	0
21	0	1	0		21	29	7	0
					22.8	24	5	0
					25.1	17	7	0
					26.8	16	1	0
					29.2	9	7	0
					31	5	4	0
					33	3	2	0
					36	0	3	0
Strain:	N2	Temp:	20ºC		Strain:	BS3383	Temp:	20ºC
Treatment:	1 atp-3RNAi: 9 vector	Plates:	IPTG		Treatment:	1 atp-3RNAi: 9 vector	Plates:	IPTG
Time (Days)	Alive	Dead	Censored		Time (Days)	Alive	Dead	Censored
0	90	0	0		0	50	0	0
1.7	90	0	0		2.8	46	1	3
4.3	90	0	0		6.8	32	2	10
10.2	90	0	0		11.8	27	3	2
12.7	82	2	6		15.3	20	2	5
15.5	82	0	0		18	17	3	0
18.3	81	0	1		20.5	16	0	1
19.8	80	0	0		21.9	15	1	0
27.5	73	6	1		23.3	12	2	1
29.9	67	4	2		26.2	9	3	0
32.3	65	3	0		27.9	9	0	0
35.8	53	12	0		30.4	7	2	0
37.2	52	1	0		32.8	5	2	0
42.6	40	12	0		35.2	4	1	0
45.1	33	7	0		38.7	2	2	0
47.6	24	9	0		40.1	2	0	0
50.1	20	4	0		41.8	1	1	0
53.6	12	8	0		45.5	1	0	0
56.6	10	2	0		47.9	1	0	0
59.2	5	5	0		50.3	1	0	0
63.5	2	3	0		52.8	0	1	0
66.1	1	1	0
70.5	1	0	0
Strain:	N2	Temp:	20ºC		Strain:	BS3383	Temp:	20ºC
Treatment:	cco-1 RNAi	Plates:	IPTG		Treatment:	cco-1 RNAi	Plates:	IPTG
Time (Days)	Alive	Dead	Censored		Time (Days)	Alive	Dead	Censored
0	100	0	0		0	68	0	0
1.7	100	0	0		2.8	68	0	0
4.3	91	0	9		6.8	57	0	11
10.2	87	0	4		11.8	51	0	6
12.7	85	0	2		15.3	49	1	1
15.5	85	0	0		18	48	1	0
18.3	80	3	2		20.5	46	2	0
19.8	80	0	0		21.9	45	1	0
27.5	72	7	1		23.3	43	2	0
29.9	68	4	0		27.9	34	9	0
32.3	66	1	1		30.4	27	7	0
35.8	56	10	0		32.8	16	11	0
37.2	56	0	0		35.2	12	4	0
42.6	44	12	0		38.7	5	7	0
45.1	30	14	0		40.1	4	1	0
47.6	22	8	0		41.8	2	2	0
50.1	10	12	0		45.5	0	2	0
53.6	4	6	0
56.6	1	3	0
59.2	1	0	0
63.5	0	1	0
Strain:	N2	Temp:	20ºC		Strain:	BS3383	Temp:	20ºC
Treatment:	nuo-2 RNAi	Plates:	IPTG		Treatment:	nuo-2 RNAi	Plates:	IPTG
Time (Days)	Alive	Dead	Censored		Time (Days)	Alive	Dead	Censored
0	100	0	0		0	88	0	0
1.7	100	0	0		2.8	88	0	0
4.3	92	0	8		6.8	82	1	5
10.2	91	0	1		11.8	79	0	3
12.7	91	0	0		15.3	76	0	3
15.5	86	2	3		18	74	2	0
18.3	77	8	1		20.5	68	4	2
19.8	76	1	0		21.9	68	0	0
27.5	65	10	1		23.3	65	3	0
29.9	58	6	1		27.9	50	15	0
32.3	52	6	0		30.4	35	15	0
35.8	37	15	0		32.8	29	6	0
37.2	34	3	0		35.2	21	8	0
42.6	18	16	0		38.7	11	10	0
45.1	14	4	0		40.1	8	3	0
47.6	7	7	0		41.8	4	4	0
50.1	3	4	0		45.5	2	2	0
53.6	1	2	0		47.9	2	0	0
56.6	1	0	0		50.3	1	1	0
59.2	1	0	0		52.8	1	0	0
63.5	1	0	0		56.4	0	1	0
66.1	1	0	0
70.5	0	1	0
Strain:	N2	Temp:	20ºC		Strain:	N2	Temp:	20ºC
Treatment:	vector	Plates:	IPTG		Treatment:	1 isp-1 RNAi: 9 vector	Plates:	IPTG
Time (Days)	Alive	Dead	Censored		Time (Days)	Alive	Dead	Censored
0	60	0	0		0	60	0	0
3.9	60	0	0		3.9	60	0	0
5.4	60	0	0		5.4	59	0	1
8.3	58	0	2		8.3	59	0	0
13	53	4	1		13	59	0	0
15.8	48	5	0		15.8	58	0	1
18.4	42	6	0		18.4	56	1	1
21.3	33	9	0		21.3	55	1	0
25.2	24	9	0		25.2	55	0	0
27.9	16	8	0		27.9	53	2	0
30.6	11	5	0		30.6	51	2	0
34.4	3	8	0		34.4	45	6	0
38.1	0	3	0		38.1	29	15	1
					45.7	12	17	0
					51.5	2	10	0
Strain:	BS3383	Temp:	20ºC		Strain:	BS3383	Temp:	20ºC
Treatment:	vector	Plates:	IPTG		Treatment:	1 isp-1 RNAi: 9 vector	Plates:	IPTG
Time (Days)	Alive	Dead	Censored		Time (Days)	Alive	Dead	Censored
0	63	0	0		0	63	0	0
2.5	63	0	0		2.5	63	0	0
5.4	60	0	3		5.4	62	0	1
7	58	0	2		7	53	1	8
9.7	57	0	1		9.7	46	1	6
12.5	56	0	1		12.5	42	3	1
14.5	50	6	0		14.5	36	1	5
18.4	45	5	0		18.4	36	0	0
21.2	38	7	0		21.2	31	3	2
23.9	35	3	0		23.9	30	1	0
27.7	16	19	0		27.7	25	5	0
31.4	2	14	0		31.4	16	9	0
38.9	0	2	0		38.9	6	10	0
					44.7	0	6	0
Strain:	CL2166	Temp:	20ºC		Strain:	CL2166	Temp:	20ºC
Treatment:	vector	Plates:	IPTG		Treatment:	tbb-6 RNAi	Plates:	IPTG
Time (Days)	Alive	Dead	Censored		Time (Days)	Alive	Dead	Censored
0	126	0	0		0	126	0	0
3.6	126	0	0		3.6	126	0	0
6.3	126	0	0		6.3	124	0	2
9	109	0	17		9	120	0	4
13.6	92	6	11		13.6	101	15	4
16.3	75	17	1		16.3	68	33	0
19	51	24	0		19	50	18	0
22.5	35	15	1		22.5	34	16	0
26.1	13	22	0		26.1	23	11	0
29.7	5	8	0		29.7	9	14	0
33.2	0	5	0		33.2	2	7	0
					36	1	1	0
					38.4	1	0	0
					41	0	1	0
