# Supplementary material for: DLK-1, SEK-3 and PMK-3 Are Required for the Life Extension Induced by Mitochondrial Bioenergetic Disruption in C. elegans
Source: PLoS Genet. 2016 Jul 15;12(7):e1006133. doi: 10.1371/journal.pgen.1006133 (PMC4946786; doi:10.1371/journal.pgen.1006133)
Supplement: S6 Table — List of strains employed in current study, along with a description of relevant strain constructions. (XLSX) [file pgen.1006133.s017.xlsx]

## Sheet: Sheet1
Table S6: Strain List
Strain	Genotype	Source	Strain Construction*
BS3383	pmk-3(ok169) IV	CGC
CB1112	cat-2(e1112) II	CGC
CL2166	dvIs19[pAF15(Pgst-4::GFP::NLS)] III**	CGC
CL3462	smg-1(cc546) I; dvIs67[pCL179(Ptbb-6::GFP)]	This study	dvIs67 integrated into CL3162 [smg-1(cc546)]
MQ130	clk-1(qm30) III	CGC
MQ1333	nuo-6(qm200) I	CGC
MQ770	tpk-1(qm162) III	CGC
MQ887	isp-1(qm150) IV	CGC
MQ989	isp-1(qm150) IV; ctb-1(qm189) mtDNA	CGC
N2	wild-type	CGC
RB993	tdc-1(ok914) II	CGC
RB1219	sek-3(ok1276) X	CGC
SJ4100	cIs13[Phsp-6::GFP] V	CGC
SLR0049	isp-1(qm150) IV; zcIs13[Phsp-6::GFP] V	This study	MQ887 x SJ4100
SLR0064	nuo-6(qm200) I; dvIs19[pAF15(Pgst-4::GFP::NLS)] III	This study	MQ1333 x CL2166
SLR0065	nuo-6(qm200) I; dvIs67[pCL179(Ptbb-6::GFP)]	This study	MQ1333 x CL3462
SLR0066	nuo-6(qm200) I; zcIs13[Phsp-6::GFP] V	This study	MQ1333 x SJ4100
SLR0084	smg-1(cc546) I; isp-1(qm150) IV; dvIs67[pCL179(Ptbb-6::GFP)]	This study	MQ887 x CL3462
SLR0085	smg-1(cc546)? I; pmk-3(ok169) IV; dvIs67[pCL179(Ptbb-6::GFP)]	This study	BS3383 x CL3462
SLR0115	dvIs67[pCL179(Ptbb-6::GFP)]	This study	CL3462 x MQ1333, then outcrossed 2x with N2
SLR0117	isp-1(qm150) IV; dvIs67[pCL179(Ptbb-6::GFP)]	This study	TJ564 x SLR0115
SLR0118	smg-1(cc546)? I; cat-2(e1112) II; dvIs67[pCL179(Ptbb-6::GFP)]	This study	CB1112 x CL3462
SLR0119	smg-1(cc546)? I; tdc-1(ok914) II; dvIs67[pCL179(Ptbb-6::GFP)]	This study	RB993 x CL3462
SLR0127	dvIs67[pCL179(Ptbb-6::GFP)]; stxEx2[pCZGY#1969(Prgef-1::dlk-1 L(EE)); pRF4(rol-6(su1006))]	This study	plasmids listed in the stxEX2 array were microinjected into SLR0115; construction of pCZGY#1969(Prgef-1::dlk-1 L(EE)) was described previously***
SLR0128	mkk-4(ok1545) X; dvIs67[pCL179(Ptbb-6::GFP)]	This study	VC1089 x (VC1089 x SLR0115)
SLR0129	sek-3(ok1276) X; dvIs67[pCL179(Ptbb-6::GFP)]	This study	RB1219 x (RB1219 x SLR0115)
SLR0130	dvIs19[pAF15(Pgst-4::GFP::NLS)] III; ctb-1(qm189) mtDNA	This study	(MQ989 x N2) x CL2166
SLR0136	dvIs67[pCL179(Ptbb-6::GFP)]; stxEx3[pCL179(Ptbb-6∆A::GFP); pBSK(Ptbb-6::mCherry)]	This study	plasmids listed in the stxEX3 array were microinjected into N2
SLR0137	dvIs67[pCL179(Ptbb-6::GFP)]; stxEx4[pCL179(Ptbb-6∆B::GFP); pBSK(Ptbb-6::mCherry)]	This study	plasmids listed in the stxEX4 array were microinjected into N2
SLR0138	dvIs67[pCL179(Ptbb-6::GFP)]; stxEx5[pCL179(Ptbb-6∆A+∆B::GFP); pBSK(Ptbb-6::mCherry)]	This study	plasmids listed in the stxEX5 array were microinjected into N2
SLR0141	nuo-6(qm200) I; pmk-3(ok169) IV; dvIs67[pCL179(Ptbb-6::GFP)]	This study	SLR0065 x SLR0085
SLR0142	isp-1(qm150) IV; zcIs13[Phsp-6::GFP] V; ctb-1(qm189) mtDNA	This study	MQ989 x SJ4100
SLR0143	isp-1(qm150) IV; dvIs19[pAF15(Pgst-4::GFP::NLS)] III; ctb-1(qm189) mtDNA	This study	MQ989 x CL2166
SLR0144	smg-1(cc546)? I; dvIs67[pCL179(Ptbb-6::GFP)]; ctb-1(qm189) mtDNA	This study	MQ989 x SLR0084
SLR0145	smg-1(cc546)? I; isp-1(qm150) IV; dvIs67[pCL179(Ptbb-6::GFP)]; ctb-1(qm189) mtDNA	This study	MQ989 x SLR0084
SLR0146	zcIs13[Phsp-6::GFP] V; ctb-1(qm189) mtDNA	This study	MQ989 x SJ4100
TJ564	isp-1(qm150) IV; dvIs19[pAF15(Pgst-4::GFP::NLS)] III	Thomas E. Johnson (UC Boulder)
VC1089	mkk-4(ok1545) X	CGC
*For crosses, the hermaphrodite strain is written first, followed by the male
**For all transcriptional reporters, genes contributing the promoter are prefixed with P
***Yan D, Jin Y. Regulation of DLK-1 kinase activity by calcium-mediated dissociation from an inhibitory isoform. Neuron. 2012;76(3):534-48.
